# Supplementary material for: A Scalable and Robust Chloroplast Genotyping Solution: Development and Application of SNP and InDel Markers in the Maize Chloroplast Genome
Source: Genes (Basel). 2024 Feb 25;15(3):293. doi: 10.3390/genes15030293 (PMC10970264; doi:10.3390/genes15030293)
Supplement: Supplementary file 1 [file genes-15-00293-s001.zip › Table S1.xlsx]

## Sheet: Sheet1
Table S1.A list of 176 samples which chloroplast genomes were determined in the study.
ID	Cultivar name	Germplasm type	Breeding method
CX129	Tripsacum dactyloides	outgroup	/
CX128	Zea diploerennis	teosinte	/
CX125	Zea luxurians	teosinte	/
CX124	Zea nicaraguensis	teosinte	/
CX127	Zea perennis	teosinte	/
CX122	Zea mays ssp. huehuetenangensis	teosinte	/
CX126	Zea mays ssp. mexicana	teosinte	/
CX123	Zea mays ssp. parviglumis	teosinte	/
CX064	366	waxy corn	recycled inbred lines (from single cross hybrid)
CX043	444	starch maize	recycled inbred lines (from single cross hybrid)
CX052	543	starch maize	recycled inbred lines (from three-way cross hybrid)
CX356	764	starch maize	/
CX076	1145	starch maize	recycled inbred lines (from single cross hybrid)
CX001	8902	starch maize	recycled inbred lines (from single cross hybrid)
CX202	7P255	starch maize	/
CX045	A801	starch maize	recycled inbred lines (from three-way cross hybrid)
CX238	B02	starch maize	/
CX179	B567	starch maize	/
CX067	B73	starch maize	population selection line
CX197	Ba816	starch maize	/
CX309	Bei711	starch maize	/
CX003	C8605_2	starch maize	recycled inbred lines (from single cross hybrid)
CX004	CA335	starch maize	population selection line
CX163	Chang3	starch maize	/
CX035	Chang72	starch maize	recycled inbred lines (from single cross hybrid)
CX099	Chang72_DH	starch maize	doubled haploid
CX107	Cheng18	starch maize	recycled inbred lines (from three-way cross hybrid)
CX226	Chengxi68	starch maize	/
CX111	CML162	starch maize	population selection line
CX345	CML481	starch maize	/
CX044	CT019	starch maize	backcross induction line
CX213	CT289	starch maize	/
CX217	D3488Z	starch maize	/
CX069	Dan340	starch maize	/
CX012	Dan341	starch maize	population selection line
CX036	Dan598	starch maize	population selection line
CX132	Dan9046	starch maize	recycled inbred lines (from single cross hybrid)
CX338	DH34	starch maize	/
CX050	DH65232	starch maize	recycled inbred lines (from single cross hybrid)
CX340	DH80	starch maize	/
CX250	DHC4	starch maize	/
CX341	DHN101	starch maize	/
CX114	DHuang212	starch maize	population selection line
CX316	Dong156	starch maize	/
CX131	Donglingbai	starch maize	/
CX005	E28	starch maize	backcross induction line
CX222	F170	starch maize	/
CX081	F349	starch maize	recycled inbred lines (from single cross hybrid)
CX082	F349_K	starch maize	near-isogenic line
CX134	FC	starch maize	/
CX195	Feng062	starch maize	/
CX224	Fengxi96_108	starch maize	/
CX087	G8289HX_LL	starch maize	genetic engineering selection line
CX086	Ga504_2	starch maize	cross-incompatible line
CX088	GH8062CB_LL_RW	starch maize	genetic engineering selection line
CX211	H1675Z	starch maize	/
CX006	H21	starch maize	recycled inbred lines (from single cross hybrid)
CX054	He344	starch maize	recycled inbred lines (from single cross hybrid)
CX109	Hengbai522	waxy corn	/
CX120	HN035_C	starch maize	cytoplasmic male sterility line
CX116	HN310_S	starch maize	cytoplasmic male sterility line
CX117	HN311_S	starch maize	cytoplasmic male sterility line
CX118	HN33_S	starch maize	cytoplasmic male sterility line
CX119	HN331_S	starch maize	cytoplasmic male sterility line
CX115	HNCL301_C	starch maize	cytoplasmic male sterility line
CX013	HuangC	starch maize	recycled inbred lines (from three-way cross hybrid)
CX014	Huangzaosi	starch maize	first cycle line
CX176	Huangzong721	starch maize	/
CX015	Huobai	starch maize	first cycle line
CX049	JH3372	starch maize	recycled inbred lines (from single cross hybrid)
CX077	Ji1037	starch maize	recycled inbred lines (from single cross hybrid)
CX078	Ji846	starch maize	recycled inbred lines (from single cross hybrid)
CX320	Ji853	starch maize	/
CX075	Jing24	starch maize	recycled inbred lines (from single cross hybrid)
CX066	Jing2416	starch maize	recycled inbred lines (from single cross hybrid)
CX059	Jing724	starch maize	recycled inbred lines (from single cross hybrid)
CX101	Jing724_DH	starch maize	doubled haploid
CX104	Jing724_S	starch maize	cytoplasmic male sterility line
CX071	Jing89	starch maize	recycled inbred lines (from single cross hybrid)
CX060	Jing92	starch maize	recycled inbred lines (from three-way cross hybrid)
CX102	Jing92_DH	starch maize	doubled haploid
CX092	Jingkeyou042	starch maize	doubled haploid
CX093	Jingkeyou043	starch maize	doubled haploid
CX097	Jingkeyou046	starch maize	doubled haploid
CX062	Jingnuo6	waxy corn	recycled inbred lines (from single cross hybrid)
CX032	JN15	starch maize	recycled inbred lines (from single cross hybrid)
CX040	Jun92_8	starch maize	recycled inbred lines (from single cross hybrid)
CX058	Jun926	starch maize	recycled inbred lines (from single cross hybrid)
CX056	K10	starch maize	recycled inbred lines (from single cross hybrid)
CX046	K12	starch maize	recycled inbred lines (from single cross hybrid)
CX303	K519_2	starch maize	/
CX344	Ki50	starch maize	/
CX138	Kl3	starch maize	recycled inbred lines (from three-way cross hybrid)
CX139	Kl4	starch maize	recycled inbred lines (from three-way cross hybrid)
CX137	KW1A139	starch maize	/
CX135	KWS49	starch maize	/
CX262	L42082	starch maize	/
CX220	LD140	starch maize	/
CX387	LH143_C	starch maize	cytoplasmic male sterility line
CX386	LH143_M	starch maize	maintainer line
CX360	LH65	starch maize	/
CX351	LH74	starch maize	/
CX053	Lian87	starch maize	recycled inbred lines (from single cross hybrid)
CX057	Longkang11	starch maize	recycled inbred lines (from single cross hybrid)
CX388	LP1CMSHT_C	starch maize	cytoplasmic male sterility line
CX136	LPMD72	starch maize	/
CX041	Lx9801	starch maize	recycled inbred lines (from single cross hybrid)
CX178	M276	starch maize	/
CX168	M54	starch maize	/
CX366	MBNA	starch maize	/
CX007	Mo17	starch maize	recycled inbred lines (from single cross hybrid)
CX085	Mo17_O2	starch maize	near-isogenic line
CX391	Mo17_T	starch maize	cytoplasmic male sterility line
CX204	OSL102	starch maize	/
CX008	P138	starch maize	recycled inbred lines (from single cross hybrid)
CX079	P25	starch maize	recycled inbred lines (from single cross hybrid)
CX080	P25_K	starch maize	near-isogenic line
CX033	PH4CV	starch maize	recycled inbred lines (from single cross hybrid)
CX070	PH6WC	starch maize	recycled inbred lines (from single cross hybrid)
CX385	PH6WC_C	starch maize	cytoplasmic male sterility line
CX103	PH6WC_DH	starch maize	doubled haploid
CX142	PHG39	starch maize	/
CX068	PHG42	starch maize	/
CX371	PHG50	starch maize	/
CX374	PHG83	starch maize	/
CX358	PHG86	starch maize	/
CX073	Q1261	starch maize	backcross induction line
CX368	Q381	starch maize	/
CX016	Qi318	starch maize	recycled inbred lines (from single cross hybrid)
CX037	Qi319	starch maize	recycled inbred lines (from single cross hybrid)
CX061	S121	starch maize	backcross induction line
CX130	S37	starch maize	population selection line
CX084	SH251	sweet corn	recycled inbred lines (from single cross hybrid)
CX017	Shen137	starch maize	recycled inbred lines (from single cross hybrid)
CX327	Shen151	starch maize	/
CX196	Shen152	starch maize	/
CX018	Shen5003	starch maize	recycled inbred lines (from single cross hybrid)
CX019	Shennong92_67	pop corn	/
CX083	Shuangjin_11	sweet corn	recycled inbred lines (from single cross hybrid)
CX051	Si287	starch maize	recycled inbred lines (from single cross hybrid)
CX025	Sizisi	starch maize	backcross induction line
CX208	Sui707	starch maize	/
CX055	SW1611	starch maize	population selection line
CX230	T8540	starch maize	/
CX089	T877	starch maize	mutation line
CX090	T877_youbian1	starch maize	mutation line
CX091	T877_youbian4	starch maize	mutation line
CX020	Tai16_3	starch maize	/
CX022	Tie7922	starch maize	recycled inbred lines (from single cross hybrid)
CX330	Tie9010	starch maize	/
CX244	TieD9125	starch maize	/
CX235	TieT0270	starch maize	/
CX065	Tongxi5	waxy corn	population selection line
CX234	TY474	starch maize	/
CX009	U8112	starch maize	recycled inbred lines (from single cross hybrid)
CX023	Wu314	starch maize	backcross induction line
CX010	X178	starch maize	recycled inbred lines (from single cross hybrid)
CX039	Xun9058	starch maize	recycled inbred lines (from single cross hybrid)
CX140	Ye478	starch maize	recycled inbred lines (from single cross hybrid)
CX332	Ye502	starch maize	/
CX113	Ye515	starch maize	recycled inbred lines (from three-way cross hybrid)
CX026	Ye52106	starch maize	recycled inbred lines (from three-way cross hybrid)
CX343	YML32	starch maize	/
CX110	YML46	starch maize	population selection line
CX048	Yvzi87_1	starch maize	recycled inbred lines (from single cross hybrid)
CX390	Yvzi87_1_C	starch maize	cytoplasmic male sterility line
CX389	Yvzi87_1_M	starch maize	maintainer line
CX206	ZH79	starch maize	/
CX192	Zhe7307	starch maize	/
CX038	Zheng58	starch maize	mutation line
CX384	Zheng58_C	starch maize	cytoplasmic male sterility line
CX098	Zheng58_DH	starch maize	doubled haploid
CX334	Zhenghuangnuo02	starch maize	/
CX335	Zhongyu01	starch maize	/
CX029	Zi330	starch maize	recycled inbred lines (from single cross hybrid)
CX047	Zong3	starch maize	recycled inbred lines (from single cross hybrid)
