# Supplementary material for: A Scalable and Robust Chloroplast Genotyping Solution: Development and Application of SNP and InDel Markers in the Maize Chloroplast Genome
Source: Genes (Basel). 2024 Feb 25;15(3):293. doi: 10.3390/genes15030293 (PMC10970264; doi:10.3390/genes15030293)
Supplement: Supplementary file 1 [file genes-15-00293-s001.zip › Table S2.xlsx]

## Sheet: Table S2
Table S2. List of trios materials used invalidated the VCP markers
ID	Hybrid	Identity	Maternal parent	Paternal parent
1	Jingke968	Hybrid	Jing724	Jing92
2	Zhengdan958	Hybrid	Zheng58	Chang72
3	Xianyu335	Hybrid	PH6WC	PH4CV
4	Ludan981	Hybrid	Qi319	Lx9801
5	Jingdan28	Hybrid	Zheng58	Jing24
6	Dongdan60	Hybrid	A801	Dan598
7	Danyu39	Hybrid	C8605_2	Dan598
8	Shendan16	Hybrid	K12	Shen137
9	Shendan10	Hybrid	Shen137	K12
10	Yedan13	Hybrid	Ye478	Dan340
11	Suyunuo5	Hybrid	Tongxi5	Tong366
12	Nongda84	Hybrid	F349	P25
13	Jidan180	Hybrid	Ji853	Mo17
14	Jidan209	Hybrid	8902	Ji853
15	Huidan4	Hybrid	SW1611	Ye107
16	Zhengdan958 reciprocal cross hybrid	Reciprocal cross hybrid	Chang72	Zheng58
17	Ludan981 reciprocal cross hybrid	Reciprocal cross hybrid	Lx9801	Qi319
18	Jingke968 reciprocal cross hybrid	Reciprocal cross hybrid	Jing92	Jing724
19	Jingke968_S	CMS hybrid	Jing724_S	Jing92
20	Zhengdan958_C	CMS hybrid	Zheng58_C	Chang72
21	Xianyu335_C	CMS hybrid	PH6WC_C	PH4CV
