# Supplementary material for: A Scalable and Robust Chloroplast Genotyping Solution: Development and Application of SNP and InDel Markers in the Maize Chloroplast Genome
Source: Genes (Basel). 2024 Feb 25;15(3):293. doi: 10.3390/genes15030293 (PMC10970264; doi:10.3390/genes15030293)
Supplement: Supplementary file 1 [file genes-15-00293-s001.zip › Table S3.xlsx]

## Sheet: Sheet1
Table S3.Features of 176 complete chloroplast genomes.
No.	ID	species	cultivar name	Large single copy (LSC)	Inverted repeat (IR)	Small single copy (SSC)	GC Content	Total Length
1	00Tripsacum_dactyloides|CX129	Tripsacum dactyloides	/	82928	22750	12554	0.384	140982
2	01_Zea_diploerennis|CX128	Zea diploerennis	/	82696	22751	12546	0.385	140744
3	02_Zea_perennis|CX127	Zea perennis	/	82722	22771	12546	0.384	140810
4	03_Zea_nucaraguensis|CX124	Zea nicaraguensis	/	82723	22737	12535	0.384	140732
5	04_Zea_luxurians|CX125	Zea luxurians	/	82741	22737	12538	0.384	140753
6	05_Zea_mays_ssp.mexicana|CX126	Zea mays ssp. mexicana	/	82403	22765	12527	0.384	140460
7	06_Zea_mays_ssp.parviglumis|CX123	Zea mays ssp. parviglumis	/	82411	22766	12527	0.384	140470
8	07_Zea_mays_ssp.huehuetenangensis|CX122	Zea mays ssp.huehuetenangensis	/	82395	22766	12527	0.384	140454
9	b|DF|366|CX064	Zea mays ssp.mays	366	82378	22766	12540	0.384	140450
10	b|DF|B567|CX179	Zea mays ssp.mays	B567	82383	22766	12540	0.384	140455
11	b|DF|DHN101|CX341	Zea mays ssp.mays	DHN101	82383	22766	12540	0.384	140455
12	b|DF|Dong156|CX316	Zea mays ssp.mays	Dong156	82383	22766	12540	0.384	140455
13	b|DF|Jingnuo6|CX062	Zea mays ssp.mays	Jingnuo6	82383	22766	12540	0.384	140455
14	b|DF|Tongxi5|CX065	Zea mays ssp.mays	Tongxi5	82382	22766	12540	0.384	140454
15	b|DF|Zhenghuangnuo02|CX334	Zea mays ssp.mays	Zhenghuangnuo02	82383	22766	12540	0.384	140455
16	b|DF|Zhongyu01|CX335	Zea mays ssp.mays	Zhongyu01	82383	22766	12540	0.384	140455
17	b|GI|7P255|CX202	Zea mays ssp.mays	7P255	82383	22766	12540	0.384	140455
18	b|GI|Jing724_DH|CX101	Zea mays ssp.mays	Jing724_DH	82380	22766	12540	0.384	140452
19	b|GI|Jing724|CX059	Zea mays ssp.mays	Jing724	82383	22766	12540	0.384	140455
20	b|GI|M54|CX168	Zea mays ssp.mays	M54	82383	22766	12540	0.384	140455
21	b|GI|PH4CV|CX033	Zea mays ssp.mays	PH4CV	82382	22766	12540	0.384	140454
22	b|GR|A801|CX045	Zea mays ssp.mays	A801	82384	22766	12540	0.384	140456
23	b|GR|C8605_2|CX003	Zea mays ssp.mays	C8605_2	82383	22766	12540	0.384	140455
24	b|GR|Dan341|CX012	Zea mays ssp.mays	Dan341	82382	22766	12540	0.384	140454
25	b|GR|Dan9046|CX132	Zea mays ssp.mays	Dan9046	82383	22766	12540	0.384	140455
26	b|GR|DH65232|CX050	Zea mays ssp.mays	DH65232	82385	22766	12540	0.384	140457
27	b|GR|HuangC|CX013	Zea mays ssp.mays	HuangC	82384	22766	12540	0.384	140456
28	b|GR|Jing89|CX071	Zea mays ssp.mays	Jing89	82384	22766	12540	0.384	140456
29	b|GR|Shen5003|CX018	Zea mays ssp.mays	Shen5003	82376	22766	12540	0.384	140448
30	b|GR|Tie7922|CX022	Zea mays ssp.mays	Tie7922	82382	22766	12540	0.384	140454
31	b|GR|Xun9058|CX039	Zea mays ssp.mays	Xun9058	82382	22766	12540	0.384	140454
32	b|GR|Ye478|CX140	Zea mays ssp.mays	Ye478	82383	22766	12540	0.384	140455
33	b|HG|444|CX043	Zea mays ssp.mays	444	82383	22766	12540	0.384	140455
34	b|HG|CA335|CX004	Zea mays ssp.mays	CA335	82382	22766	12540	0.384	140454
35	b|HG|D3488Z|CX217	Zea mays ssp.mays	D3488Z	82382	22766	12540	0.384	140454
36	b|HG|H1675Z|CX211	Zea mays ssp.mays	H1675Z	82384	22766	12540	0.384	140456
37	b|HG|Ji853|CX320	Zea mays ssp.mays	Ji853	82381	22766	12540	0.384	140453
38	b|HG|Si287|CX051	Zea mays ssp.mays	Si287	82381	22766	12540	0.384	140453
39	b|HG|Ye515|CX113	Zea mays ssp.mays	Ye515	82383	22766	12540	0.384	140455
40	b|ID|Jingkeyou042|CX092	Zea mays ssp.mays	Jingkeyou042	82381	22766	12540	0.384	140453
41	b|ID|Jingkeyou043|CX093	Zea mays ssp.mays	Jingkeyou043	82382	22766	12540	0.384	140454
42	b|ID|Jingkeyou046|CX097	Zea mays ssp.mays	Jingkeyou046	82383	22766	12540	0.384	140455
43	b|ID|PHG42|CX068	Zea mays ssp.mays	PHG42	82383	22766	12540	0.384	140455
44	b|ID|PHG50|CX371	Zea mays ssp.mays	PHG50	82383	22766	12540	0.384	140455
45	b|ID|PHG83|CX374	Zea mays ssp.mays	PHG83	82383	22766	12540	0.384	140455
46	b|ID|Q381|CX368	Zea mays ssp.mays	Q381	82383	22766	12540	0.384	140455
47	b|LA|Fengxi96_108|CX224	Zea mays ssp.mays	Fengxi96_108	82383	22766	12540	0.384	140455
48	b|LA|He344|CX054	Zea mays ssp.mays	He344	82372	22766	12540	0.384	140444
49	b|LA|Ji1037|CX077	Zea mays ssp.mays	Ji846	82383	22766	12540	0.384	140455
50	b|LA|Ji846|CX078	Zea mays ssp.mays	Ji1037	82381	22766	12540	0.384	140453
51	b|LA|Kl4|CX139	Zea mays ssp.mays	Kl4	82382	22766	12540	0.384	140454
52	b|LA|LH65|CX360	Zea mays ssp.mays	LH65	82383	22766	12540	0.384	140455
53	b|LA|MBNA|CX366	Zea mays ssp.mays	MBNA	82383	22766	12540	0.384	140455
54	b|LA|Mo17_O2|CX085	Zea mays ssp.mays	Mo17_O2	82385	22766	12540	0.384	140457
55	b|LA|Mo17|CX007	Zea mays ssp.mays	Mo17	82384	22766	12540	0.384	140456
56	b|LD|Dan598|CX036	Zea mays ssp.mays	Dan598	82385	22766	12540	0.384	140457
57	b|LD|DHC4|CX250	Zea mays ssp.mays	DHC4	82383	22766	12540	0.384	140455
58	b|LD|E28|CX005	Zea mays ssp.mays	E28	82382	22766	12540	0.384	140454
59	b|LD|F170|CX222	Zea mays ssp.mays	F170	82384	22766	12540	0.384	140456
60	b|LD|F349_K|CX082	Zea mays ssp.mays	F349_K	82383	22766	12540	0.384	140455
61	b|LD|F349|CX081	Zea mays ssp.mays	F349	82377	22766	12540	0.384	140449
62	b|LD|Kl3|CX138	Zea mays ssp.mays	Kl3	82383	22766	12540	0.384	140455
63	b|LD|Lian87|CX053	Zea mays ssp.mays	Lian87	82383	22766	12540	0.384	140455
64	b|LD|Longkang11|CX057	Zea mays ssp.mays	Longkang11	82382	22766	12540	0.384	140454
65	b|LD|M276|CX178	Zea mays ssp.mays	M276	82384	22766	12540	0.384	140456
66	b|LD|S121|CX061	Zea mays ssp.mays	S121	82381	22766	12540	0.384	140453
67	b|LD|Sui707|CX208	Zea mays ssp.mays	Sui707	82383	22766	12540	0.384	140455
68	b|LD|T8540|CX230	Zea mays ssp.mays	T8540	82381	22766	12540	0.384	140453
69	b|LD|Tie9010|CX330	Zea mays ssp.mays	Tie9010	82383	22766	12540	0.384	140455
70	b|LD|TieD9125|CX244	Zea mays ssp.mays	TieD9125	82383	22766	12540	0.384	140455
71	b|LD|TieT0270|CX235	Zea mays ssp.mays	TieT0270	82383	22766	12540	0.384	140455
72	b|LD|Zhe7307|CX192	Zea mays ssp.mays	Zhe7307	82382	22766	12540	0.384	140454
73	b|LD|Zheng58_DH|CX098	Zea mays ssp.mays	Zheng58_DH	82382	22766	12540	0.384	140454
74	b|LD|Zheng58|CX038	Zea mays ssp.mays	Zheng58	82382	22766	12540	0.384	140454
75	b|LD|Zi330|CX029	Zea mays ssp.mays	Zi330	82384	22766	12540	0.384	140456
76	b|LD|Zong3|CX047	Zea mays ssp.mays	Zong3	82379	22766	12540	0.384	140451
77	b|PQ|1145|CX076	Zea mays ssp.mays	543	82377	22766	12540	0.384	140449
78	b|PQ|543|CX052	Zea mays ssp.mays	1145	82383	22766	12540	0.384	140455
79	b|PQ|CT019|CX044	Zea mays ssp.mays	CT019	82382	22766	12540	0.384	140454
80	b|PQ|JN15|CX032	Zea mays ssp.mays	JN15	82381	22766	12540	0.384	140453
81	b|PQ|P138|CX008	Zea mays ssp.mays	P25_K	82375	22766	12540	0.384	140447
82	b|PQ|P25_K|CX080	Zea mays ssp.mays	P25	82382	22766	12540	0.384	140454
83	b|PQ|P25|CX079	Zea mays ssp.mays	P138	82383	22766	12540	0.384	140455
84	b|PQ|Qi318|CX016	Zea mays ssp.mays	Qi318	82382	22766	12540	0.384	140454
85	b|PQ|Qi319|CX037	Zea mays ssp.mays	Qi319	82383	22766	12540	0.384	140455
86	b|PQ|Shen137|CX017	Zea mays ssp.mays	Shen137	82383	22766	12540	0.384	140455
87	b|PQ|T877_youbian1|CX090	Zea mays ssp.mays	T877_youbian1	82376	22766	12540	0.384	140448
88	b|PQ|T877_youbian4|CX091	Zea mays ssp.mays	T877_youbian4	82383	22766	12540	0.384	140455
89	b|PQ|T877|CX089	Zea mays ssp.mays	T877	82383	22766	12540	0.384	140455
90	b|PQ|X178|CX010	Zea mays ssp.mays	X178	82380	22766	12540	0.384	140452
91	b|PQ|Yvzi87_1_M|CX389	Zea mays ssp.mays	Yvzi87_1_M	82383	22766	12540	0.384	140455
92	b|PQ|Yvzi87_1|CX048	Zea mays ssp.mays	Yvzi87_1	82384	22766	12540	0.384	140456
93	b|RD|764|CX356	Zea mays ssp.mays	764	82383	22766	12540	0.384	140455
94	b|RD|8902|CX001	Zea mays ssp.mays	8902	82383	22766	12540	0.384	140455
95	b|RD|B73|CX067	Zea mays ssp.mays	B73	82382	22766	12540	0.384	140454
96	b|RD|G8289HX_LL|CX087	Zea mays ssp.mays	G8289HX_LL	82381	22766	12540	0.384	140453
97	b|RD|L42082|CX262	Zea mays ssp.mays	L42082	82383	22766	12540	0.384	140455
98	b|RD|LH143_M|CX386	Zea mays ssp.mays	LH74	82383	22766	12540	0.384	140455
99	b|RD|LH74|CX351	Zea mays ssp.mays	LH143_M	82383	22766	12540	0.384	140455
100	b|RD|PH6WC_DH|CX103	Zea mays ssp.mays	PH6WC_DH	82383	22766	12540	0.384	140455
101	b|RD|PH6WC|CX070	Zea mays ssp.mays	PH6WC	82380	22766	12540	0.384	140452
102	b|RD|PHG39|CX142	Zea mays ssp.mays	PHG39	82383	22766	12540	0.384	140455
103	b|RD|PHG86|CX358	Zea mays ssp.mays	PHG86	82383	22766	12540	0.384	140455
104	b|RD|U8112|CX009	Zea mays ssp.mays	U8112	82383	22766	12540	0.384	140455
105	b|SW|CML162|CX111	Zea mays ssp.mays	CML162	82382	22766	12540	0.384	140454
106	b|TZ|Bei711|CX309	Zea mays ssp.mays	Bei711	82383	22766	12540	0.384	140455
107	b|TZ|Cheng18|CX107	Zea mays ssp.mays	Cheng18	82383	22766	12540	0.384	140455
108	b|TZ|DH80|CX340	Zea mays ssp.mays	DH80	82379	22766	12540	0.384	140451
109	b|TZ|FC|CX134	Zea mays ssp.mays	FC	82382	22766	12540	0.384	140454
110	b|TZ|Feng062|CX195	Zea mays ssp.mays	Feng062	82382	22766	12540	0.384	140454
111	b|TZ|Ga504_2|CX086	Zea mays ssp.mays	Ga504_2	82384	22766	12540	0.384	140456
112	b|TZ|K10|CX056	Zea mays ssp.mays	K10	82384	22766	12540	0.384	140456
113	b|TZ|K519_2|CX303	Zea mays ssp.mays	K519_2	82383	22766	12540	0.384	140455
114	b|TZ|KW1A139|CX137	Zea mays ssp.mays	KW1A139	82382	22766	12540	0.384	140454
115	b|TZ|KWS49|CX135	Zea mays ssp.mays	KWS49	82383	22766	12540	0.384	140455
116	b|TZ|LPMD72|CX136	Zea mays ssp.mays	LPMD72	82383	22766	12540	0.384	140455
117	b|TZ|SH251|CX084	Zea mays ssp.mays	SH251	82380	22766	12540	0.384	140452
118	b|TZ|Shennong92_67|CX019	Zea mays ssp.mays	Shennong92_67	82381	22766	12540	0.384	140453
119	b|TZ|Shuangjin_11|CX083	Zea mays ssp.mays	Shuangjin_11	82381	22766	12540	0.384	140453
120	b|TZ|Tai16_3|CX020	Zea mays ssp.mays	Tai16_3	82382	22766	12540	0.384	140454
121	c|LD|Zheng58_C|CX384	Zea mays ssp.mays	Zheng58_C	82388	22766	12540	0.384	140460
122	c|PQ|Yvzi87_1_C|CX390	Zea mays ssp.mays	Yvzi87_1_C	82389	22766	12540	0.384	140461
123	c|RD|HN035_C|CX120	Zea mays ssp.mays	HN035_C	82389	22766	12540	0.384	140461
124	c|RD|HNCL301_C|CX115	Zea mays ssp.mays	HNCL301_C	82388	22766	12540	0.384	140460
125	c|RD|LH143_C|CX387	Zea mays ssp.mays	LH143_C	82388	22766	12540	0.384	140460
126	c|RD|LP1CMSHT_C|CX388	Zea mays ssp.mays	LP1CMSHT_C	82388	22766	12540	0.384	140460
127	c|RD|PH6WC_C|CX385	Zea mays ssp.mays	PH6WC_C	82388	22766	12540	0.384	140460
128	d|DF|Donglingbai|CX131	Zea mays ssp.mays	Donglingbai	82402	22765	12527	0.384	140459
129	d|DF|Hengbai522|CX109	Zea mays ssp.mays	Hengbai522	82405	22766	12527	0.384	140464
130	d|DF|Huobai|CX015	Zea mays ssp.mays	Huobai	82400	22765	12527	0.384	140457
131	d|GR|JH3372|CX049	Zea mays ssp.mays	JH3372	82401	22765	12527	0.384	140458
132	d|GR|LD140|CX220	Zea mays ssp.mays	LD140	82383	22765	12527	0.384	140440
133	d|HG|Chengxi68|CX226	Zea mays ssp.mays	Chengxi68	82386	22765	12527	0.384	140443
134	d|HG|DHuang212|CX114	Zea mays ssp.mays	DHuang212	82402	22765	12527	0.384	140459
135	d|HG|Jing9_DH|CX102	Zea mays ssp.mays	Jing9_DH	82392	22765	12527	0.384	140449
136	d|HG|Jing92|CX060	Zea mays ssp.mays	Jing92	82402	22765	12527	0.384	140459
137	d|HG|Lx9801|CX041	Zea mays ssp.mays	Lx9801	82401	22765	12527	0.384	140458
138	d|HG|Shen152|CX196	Zea mays ssp.mays	Shen152	82402	22765	12527	0.384	140459
139	d|HG|Ye502|CX332	Zea mays ssp.mays	Ye502	82386	22765	12527	0.384	140443
140	d|LA|Ba816|CX197	Zea mays ssp.mays	Ba816	82401	22765	12527	0.384	140458
141	d|LD|CT289|CX213	Zea mays ssp.mays	CT289	82402	22765	12527	0.384	140459
142	d|LD|Dan340|CX069	Zea mays ssp.mays	Dan340	82401	22765	12527	0.384	140458
143	d|LD|DH34|CX338	Zea mays ssp.mays	DH34	82402	22765	12527	0.384	140459
144	d|LD|Shen151|CX327	Zea mays ssp.mays	Shen151	82386	22765	12527	0.384	140443
145	d|LD|TY474|CX234	Zea mays ssp.mays	TY474	82386	22765	12527	0.384	140443
146	d|LD|Wu314|CX023	Zea mays ssp.mays	Wu314	82403	22765	12528	0.384	140461
147	d|LD|Ye52106|CX026	Zea mays ssp.mays	Ye52106	82401	22765	12527	0.384	140458
148	d|RD|GH8062CB_LL_RW|CX088	Zea mays ssp.mays	GH8062CB_LL_RW	82402	22765	12527	0.384	140459
149	d|SW|CML481|CX345	Zea mays ssp.mays	CML481	82402	22765	12527	0.384	140459
150	d|SW|Ki50|CX344	Zea mays ssp.mays	Ki50	82400	22765	12527	0.384	140457
151	d|SW|S37|CX130	Zea mays ssp.mays	S37	82401	22765	12527	0.384	140458
152	d|SW|SW1611|CX055	Zea mays ssp.mays	SW1611	82403	22765	12528	0.384	140461
153	d|SW|YML32|CX343	Zea mays ssp.mays	YML32	82400	22765	12527	0.384	140457
154	d|SW|YML46|CX110	Zea mays ssp.mays	YML46	82400	22765	12527	0.384	140457
155	d|TZ|Chang3|CX163	Zea mays ssp.mays	Chang3	82402	22765	12527	0.384	140459
156	h|HG|B02|CX238	Zea mays ssp.mays	B02	82466	22766	12541	0.384	140539
157	h|HG|Chang72_DH|CX099	Zea mays ssp.mays	Chang72_DH	82460	22766	12541	0.384	140533
158	h|HG|Chang72|CX035	Zea mays ssp.mays	Chang72	82460	22766	12541	0.384	140533
159	h|HG|H21|CX006	Zea mays ssp.mays	H21	82456	22766	12541	0.384	140529
160	h|HG|Huangzaosi|CX014	Zea mays ssp.mays	Huangzaosi	82461	22766	12541	0.384	140534
161	h|HG|Huangzong721|CX176	Zea mays ssp.mays	Huangzong721	82469	22766	12541	0.384	140542
162	h|HG|Jing24|CX075	Zea mays ssp.mays	Jing24	82462	22766	12541	0.384	140535
163	h|HG|Jing2416|CX066	Zea mays ssp.mays	Jing2416	82464	22766	12541	0.384	140537
164	h|HG|Jun92_8|CX040	Zea mays ssp.mays	Jun92_8	82375	22766	12541	0.384	140448
165	h|HG|Jun926|CX058	Zea mays ssp.mays	Jun926	82448	22766	12541	0.384	140521
166	h|HG|K12|CX046	Zea mays ssp.mays	K12	82465	22766	12541	0.384	140538
167	h|HG|OSL102|CX204	Zea mays ssp.mays	OSL102	82466	22766	12541	0.384	140539
168	h|HG|Q1261|CX073	Zea mays ssp.mays	Q1261	82465	22766	12541	0.384	140538
169	h|HG|Sizisi|CX025	Zea mays ssp.mays	Sizisi	82459	22766	12541	0.384	140532
170	h|HG|ZH79|CX206	Zea mays ssp.mays	ZH79	82466	22766	12541	0.384	140539
171	s|GI|Jing724_S|CX104	Zea mays ssp.mays	Jing724_S	82371	22766	12541	0.384	140444
172	s|RD|HN310_S|CX116	Zea mays ssp.mays	HN33_S	82466	22766	12541	0.384	140539
173	s|RD|HN311_S|CX117	Zea mays ssp.mays	HN310_S	82466	22766	12541	0.384	140539
174	s|RD|HN33_S|CX118	Zea mays ssp.mays	HN311_S	82464	22766	12541	0.384	140537
175	s|RD|HN331_S|CX119	Zea mays ssp.mays	HN331_S	82466	22766	12541	0.384	140539
176	t|LA|Mo17_T|CX391	Zea mays ssp.mays	Mo17_T	82409	22766	12527	0.384	140468
