# Supplementary material for: A Scalable and Robust Chloroplast Genotyping Solution: Development and Application of SNP and InDel Markers in the Maize Chloroplast Genome
Source: Genes (Basel). 2024 Feb 25;15(3):293. doi: 10.3390/genes15030293 (PMC10970264; doi:10.3390/genes15030293)
Supplement: Supplementary file 1 [file genes-15-00293-s001.zip › Table S4.xlsx]

## Sheet: TableS3
Table S4. Information of polymorphic chloroplast SNP and InDel loci.
No.	Marker	Consensus map position	B73_V3_position	Position	Region	Loction	Variation type	60bp Upsteam	60bp Downstream
1	CPMSNP01	1338	1337	psbA-trnK	LSC	spacer	T/G	CCAGCCCCAACGATTGGATTTTCGTATAACTTCATTTACCAATCCAAAAATTTGGGAAAT	AAGTTAGTAAAAATGAAAAACTCAGATTGCTCTTTTCTATTTTCCATATGGGTTGCCCGG	60	60
2	CPMSNP02	3352	3358	matK-trnK	LSC	spacer	A/G	AGGTGTTGCATAATACAAACCCAGGAGAGAAGAGGGAGTCTAATCCATAGAACTTTTTCC	CTCCTTTTCTATCTAATTAGTTTATGTTTGTTCTAATTATAAAACAAACAAGAACAAATC	60	60
3	CPMSNP03	6428	6428	rps16-trnQ	LSC	spacer	C/G	TTTTTACTTACTTTAGTTCTTTAGTTTTGGGAAAATAAATAGGGGGTACTTCTTTTCTTT	ATATTGGGGGTCAAATGGATCCTGTAAGAATTCCCACTTCATAGATACGGGGTATAAAGT	60	60
4	CPMSNP04	6429	6429	rps16-trnQ	LSC	spacer	A/G	TTTTACTTACTTTAGTTCTTTAGTTTTGGGAAAATAAATAGGGGGTACTTCTTTTCTTTC	TATTGGGGGTCAAATGGATCCTGTAAGAATTCCCACTTCATAGATACGGGGTATAAAGTT	60	60
5	CPMSNP07	7540	7533	psbK-psbI	LSC	spacer	G/T	CCTTCGATTCTAAAATGAAAATTCTTCTACATTGAATGTATAGCTGCAGCAATAAATTTT	ATCAGCCTTTCTACCCCCTGCGCCTACGTTGAACAGGTACCTTTAGGTACCCACACAATA	60	60
6	CPMSNP08	8710	8702	trnS-psbD	LSC	spacer	C/A	AGAAATCGCAACTCTTTTCCGTTACACATAATAAATAAAGGGTTTCAAAAGTCAATTTTT	TTTTCAATATCTTTCTTTTTTTTTTCAGAATTCCATTTTTGTTCTTCCACCCATGCAATA	60	60
7	CPMSNP09	9649	9640	psbD	LSC	extron	C/T	TGGTTGGTTCTTCTCGCCGAGTTTTGGCGTAGCAGCTATATTTCGCTTCATCCTTTTCTT	CAAGGATTTCATAATTGGACGTTGAAACCATTTCATATGATGGGAGTTGCCGGAGTATTA	60	60
8	CPMSNP10	12548	12456	trnS-trnfM	LSC	spacer	C/A	AATAGAAAATGAAACGGTCGACCCAGACATAGACGGTCGACCCAGACATAGACGGTCGAC	CAGGTGGATATACCCTATAAAATATAGGACGTAGCAAGCGTAGTTCAATGTAGCGAGCGT	60	60
9	CPMSNP11	13082	12987	trnS-trnfM	LSC	spacer	C/G	ACAAACGGTTTTGAAAGGGGGATAGGCTATGCTTTTCTTTCATTTTTTTTTTTTTTTTTT	TGCCTGCTAAATAAAAAAAAAGGGTTGGATATAGCCCTCTATCATATATATACAAATAGA	60	60
10	CPMSNP12	13083	12988	trnS-trnfM	LSC	spacer	T/C	CAAACGGTTTTGAAAGGGGGATAGGCTATGCTTTTCTTTCATTTTTTTTTTTTTTTTTTC	GCCTGCTAAATAAAAAAAAAGGGTTGGATATAGCCCTCTATCATATATATACAAATAGAA	60	60
11	CPMSNP13	13088	12993	trnS-trnfM	LSC	spacer	G/T	GGTTTTGAAAGGGGGATAGGCTATGCTTTTCTTTCATTTTTTTTTTTTTTTTTTCTGCCT	CTAAATAAAAAAAAAGGGTTGGATATAGCCCTCTATCATATATATACAAATAGAATAGTC	60	60
12	CPMSNP15	13107	13011	trnS-trnfM	LSC	spacer	G/A	GGCTATGCTTTTCTTTCATTTTTTTTTTTTTTTTTTCTGCCTGCTAAATAAAAAAAAAGG	TTGGATATAGCCCTCTATCATATATATACAAATAGAATAGTCCATTTATACGGACTGCTA	60	60
13	CPMSNP16	14965	14852	trnfM-trnT	LSC	spacer	A/G	TTCCTAGTGTTCGGAAACGGAAAACCCTGAACCTGGAGGAGTTAGGTATGTAGGATATGC	TTTTATTTTTTGTTGGACAGGCAGTAGTATAATTTTGATACTCTGCAGTATAAATTCGAC	60	60
14	CPMSNP17	16157	16064	trnT-trnE	LSC	spacer	C/T	GGTTCGAATCCGATAAAGTACTTTTCTACTAAATTCATTCATTTCTTTTTTGAAAATGTC	CCATTTTTTTTTTTTTTTGCAATTTTATGACTTAGTTTAGTGCGAGATGCCCACATTTTT	60	60
15	CPMSNP18	16217	16124	trnT-trnE	LSC	spacer	T/G	CCCATTTTTTTTTTTTTTTGCAATTTTATGACTTAGTTTAGTGCGAGATGCCCACATTTT	GGTCTGAACACTAAACGAGCACAGACTTAAAATTACAAAAAAAAATGAAATTGGACTCTT	60	60
16	CPMSNP19	16403	16309	trnT-trnE	LSC	spacer	A/C	GTATTCTATACCCTTTAAACGAATTTCCTTAACCTTAAAAAGCTTAAAAAGTAGGGGATG	TCCGTGAATTAACCTAACCATCAACTAAAAAAAATCCTATGAAAGCATAACAGAAAAGTA	60	60
17	CPMSNP20	17301	17204	trnD-psbM	LSC	spacer	A/G	TGGACAAATTCATCTTTTCTTTTTTCATGGAAATTTTTGATGAAAAAAGGGGGGGGGGGG	CAGGAGGCAAGATCAAATATCTATGGGGCACCCTTACTTCACTTTTATTTTTTTGCATTT	60	60
18	CPMSNP21	18715	18618	psbM-petN	LSC	spacer	A/C	TTCATTGAAAGAATCCAAGGAGGGGGAGAAAAATAATACGAGAATAGACTAGAATAGATT	TAGTAAAAGAAAAAAAGTAAAAGGAAAAAACCTACGAATCTTTCATGCTTAAAAAAGGTG	60	60
19	CPMSNP22	18745	18648	psbM-petN	LSC	spacer	A/G	AAATAATACGAGAATAGACTAGAATAGATTATAGTAAAAGAAAAAAAGTAAAAGGAAAAA	CCTACGAATCTTTCATGCTTAAAAAAGGTGCGAGATGCTTCAATCGAGATCCTTCAAAAA	60	60
20	CPMSNP23	19400	19299	petN-trnC	LSC	spacer	T/G	GGGTACAGAGTCAAAAGGCCATTCTGCCCTAAGACTATGGATGAATCCGTTAAAGGAATT	ACTCCTAACAAATTCTTATATGATTTCTGGTAGAATTGGAGAGCATTAAGTAGAAATATG	60	60
21	CPMSNP24	19443	19342	petN-trnC	LSC	spacer	G/A	AATCCGTTAAAGGAATTTACTCCTAACAAATTCTTATATGATTTCTGGTAGAATTGGAGA	CATTAAGTAGAAATATGATACATCGCTCTTTCCCTAAAAAAGAGTAGGGGATGCTCTGAA	60	60
22	CPMSNP25	19464	19363	petN-trnC	LSC	spacer	C/T	CCTAACAAATTCTTATATGATTTCTGGTAGAATTGGAGAGCATTAAGTAGAAATATGATA	ATCGCTCTTTCCCTAAAAAAGAGTAGGGGATGCTCTGAATAGAAGACGCGGGAATAGAGA	60	60
23	CPMSNP26	20425	20323	trnC-rpoB	LSC	spacer	A/G	CCTTTTTTTCTTTTATCTTGAATCTAATTCTAGTTAGTTTTTTAGAATCTTTTTCAAAAT	GTTTCTGCTTTTTTGGATCCAGTTTCGCTTATTCTCCTCGATGGATTCTATCTTAAAACA	60	60
24	CPMSNP27	20707	20604	trnC-rpoB	LSC	spacer	T/C	TAACTATAATATAATAAAATAAAACTATAATATAATAATATAATAAATATAATATTATTA	TATTATTTTTTGAATTGCAGTAGTGAACGACTCTTAAATCGGTATTCCCCCCCATTATTT	60	60
25	CPMSNP28	20768	20665	trnC-rpoB	LSC	spacer	T/G	TATTATTTTTTGAATTGCAGTAGTGAACGACTCTTAAATCGGTATTCCCCCCCATTATTT	GAATGGCATAATAAAATAGAATAAGAATAAATGTTTCCCTAATCTGTATATAGGGAAACT	60	60
26	CPMSNP29	21261	21159	trnC-rpoB	LSC	spacer	G/T	TTTCTAGTGCTTATAAATTCTTATGGCTTTATCCCGTTTCATAGAAAGGAGATAAAACGA	AAATCTTTGCTATCCAATCTTTTTAGAATATCATAAAGTTTCAGTGGCAGAATTTTTTTC	60	60
27	CPMSNP30	30103	29999	rpoC2	LSC	extron	A/G	TAGTAGTGAATTGGGAACAAGAAGAAAAAGAGGGAGCTCGTGCTTCTCTTGTTGAGGTAA	AACAAATGATCTAATTCGCGATTTCCTAAGAATTGAGTTAGTCAAGTCTACTATTTTGTA	60	60
28	CPMSNP31	31698	31594	rpoC2-rps2	LSC	spacer	T/G	GAGACCCCGTTTACCCCTATTTATACGATTTAAGTATACATAAAGCAATTTTTTTTACTT	AATTTAAACTATACTTTTGACCTTAGAATGCTAACAGGTCTGATTTTCGATTTTGTACTT	60	60
29	CPMSNP32	31735	31631	rpoC2-rps2	LSC	spacer	G/T	ACATAAAGCAATTTTTTTTACTTTAATTTAAACTATACTTTTGACCTTAGAATGCTAACA	GTCTGATTTTCGATTTTGTACTTAAATTTAAATTGTATTTTAATAAGTAAAAGAAGTCAG	60	60
30	CPMSNP33	31764	31660	rpoC2-rps2	LSC	spacer	T/G	AAACTATACTTTTGACCTTAGAATGCTAACAGGTCTGATTTTCGATTTTGTACTTAAATT	AAATTGTATTTTAATAAGTAAAAGAAGTCAGTTAATTCATTAAGGCTATGTTTATACCGT	60	60
31	CPMSNP35	31937	31833	rpoC2-rps2	LSC	spacer	G/A	ATTTCGGCTCTTTCTTAATCTTCAAAAAGAAATGAATTCCGTAATGGTAACACGAAAAAA	AAAAAAAAAGGAAGTGTGGAAAAAATGACAAGAAGATATTGGAACATCAATTTGAAAGAG	60	60
32	CPMSNP37	32936	32830	atpI	LSC	extron	C/T	TGAATCAAAAGAATTCCTTTTTTGAAGTTCAATTTTTATCAGAGGACAATATGAATATTA	ACCATGTTCCATTAAAACACTCAAGGGGTTATATGATATATCGGGTGTAGAAGTAGGGCA	60	60
33	CPMSNP38	33905	33799	atpI-aptH	LSC	spacer	G/A	TCAGGGGGGCCAAGTCAGGTTAGATCTATATCTTTAATGCCTATAAGACAGTCATCTTTT	TGTGGCTTTCTAAAGAATGATTTTAGAATCGGATTCAATAGAAAATGAGAAAATAGGCAA	60	60
34	CPMSNP39	34230	34124	atpI-aptH	LSC	spacer	A/C	TTCGTCTTTTATTATGTTAGATGAAGGGGAAAAAATGGGAACTCAAAGATATCGAAGAGT	AAAAAAAGGATGGAATAAAAGAGTGATTGGTTGAAAAGAAAGAGAAATAGAATAATGAGA	60	60
35	CPMSNP40	35848	35742	atpF-intron	LSC	intron	A/T	TTGGATTTGAAGAAAAAATAAAAGGAATTCTATCAATTTTTATTTTCCATTTATTTAGTT	GTTTTTCTTAATGAAATTGAAATTATTAACTAACAGAGCAAACACAAATAAAGAAACAAC	60	60
36	CPMSNP41	36116	36010	atpF-intron	LSC	intron	A/T	CCATAATACATAACAAAAAAGAAAAAAAGGAGCGGGAGAGCCAAATGAATCGAAAGATTC	TGTTTGGTTCGGGAAGAGATCATAAAAATTGTAAACTTAATAGCAAGATAATCTACTTTC	60	60
37	CPMSNP44	45017	44905	ycf3-intron 2	LSC	intron	A/C	TAGTTGTATCGACCCAGTCGCTCACTAATTGATCTTTACGGTGTTTTCTCTATCAATTTC	GCTTTATCCATAGAATAGTAGTATAGGCTCTACTTTCTTCCTATTTTGATTCTCGTGAAG	60	60
38	CPMSNP45	46099	45987	ycf3-intron 1	LSC	intron	T/G	GACAGAAGGAATTGTTAGTTCACCTCACCTTCCCCAAGCGCGGGTTTCCTTTACTAATTT	GTTCTCTCTATGCGAACCCTCTCTCTTTCTCGTAAGAATGAGATATAGGTAGGGCTAAAA	60	60
39	CPMSNP46	48419	48311	trnT-trnL	LSC	spacer	T/C	AAATTGGAAGTTCCACTTAGATAGAAAAAAAAAAATACTAGAATTTCATAAAGATAAAGT	AGCTTGATATGCTTAACTAAATGATATTCTTAAATAGGATTATAGAATTTATTGAACTTT	60	60
40	CPMSNP47	48709	48601	trnT-trnL	LSC	spacer	T/G	TGCCAAGAGATTGGCATTTTCATTTGATCATTATATACATTTTTGAGATATTTTGTTTTT	TATTTGTTAATAATTTAAGGATAAATAGTTCACTAAGGAGAAGATAGAATCATAGCAAAT	60	60
41	CPMSNP48	49482	49374	trnL intron	LSC	intron	T/A	CCAATCAAATATTGAGTAATCAAATCCTTCAATTCATTGTTTTCGAGATCTTTTAATTTT	AAAAGTGGATTAATCGGACGAGGATAAAGAGAGAGTCCCATTCTACATGTCAATACTGAC	60	60
42	CPMSNP49	49658	49550	trnL-trnF	LSC	spacer	T/G	TCAAGTCCCTCTATCCCCAAACCCTCTTTTATTCCCTAACCATAGTTGTTATCCTTTTTT	CTTTTATCAATGGGTTTAAGATTCACTAGCTTTCTCATTCTACTCTTTCACAAAGGAGTG	60	60
43	CPMSNP50	49772	49664	trnL-trnF	LSC	spacer	T/G	AGGAGTGCGACAAGAACTCAATGAATCTTATGCTATTCATTAAATAGATGATTTCTTTTT	ATTTCTTTTTTATTTATTAGAGTAGAGTATCGGCAAGGAATCTCGATTATTAATTCGTTT	60	60
44	CPMSNP51	49823	49715	trnL-trnF	LSC	spacer	T/G	TTTCTTTTTTATTTCTTTTTTATTTATTAGAGTAGAGTATCGGCAAGGAATCTCGATTAT	AATTCGTTTTTTTTAAGTATTATTAAGTAAGCCATCCACAATGCATAGGACTAACCCCTC	60	60
45	CPMSNP52	50826	50718	ndhJ	LSC	extron	C/T	CACCATATCATAAGATTCGCGTTCTTGAAAATCGGCACTTCTCCAAACCCAGAAAACGGA	GGGATTCTAGGATTATCCTTTTGGGCAAAGACTTTTATGCATACCTCTTCTGGGTTATCT	60	60
46	CPMSNP53	50889	50781	ndhJ	LSC	extron	A/G	GATTCTAGGATTATCCTTTTGGGCAAAGACTTTTATGCATACCTCTTCTGGGTTATCTAT	CCATACTGTATTCTCGTAAGATGATACACGCTAGCTAAAGATCCACCGGGTGCTACGTCA	60	60
47	CPMSNP54	52433	52325	ndhC-trnV	LSC	spacer	T/C	TCAAGTTGACATTGTCAATTTATCCAGAACTTCTCTCTTTTCCTCGGTGAAACAAGAATC	GTTTTGCTCAAACCAAAGGCAAGGAGCGCTTACTTTAGCCTTTATTTCTTTTGTGATATG	60	60
48	CPMSNP55	52568	52460	ndhC-trnV	LSC	spacer	A/G	TCATCCAATGTAATCCCCACTTCCCTTCTTTTTGATTTCCCTTCTATTTAGATATGATAT	GACCTAATTCTTATACAAAGAAAACTCTTTCGCTTCACTTTGTCTCACTTTCTCTAGAAT	60	60
49	CPMSNP56	52728	52620	ndhC-trnV	LSC	spacer	A/C	AGTCAGAGACTATTAAATAAAAAAGAAAATACTTACTACTAATTGGATTAGAACCTAATT	AAATAGGATGATTAATATATATTAAAATAGGATGATTAATATATACATCCTAATGAGGAG	60	60
50	CPMSNP57	53172	53063	ndhC-trnV	LSC	spacer	G/A	GCGTTTCGATGAATGAGCCTATGGTAATGCTTTTATCTCTATTCTATGGCGCAATCGACC	TCGAGTCTATAAACAAGTACTAAATAAGGAAAAGAAAACTATACTAAAGGAAACATAAGA	60	60
51	CPMSNP58	53878	53768	trnV intron	LSC	intron	A/T	TTCGAATCCATGAAGTAAGACATTGATTTTGCAACAAGGTCAATTATGTTCATTGCATAA	AAGTTCCCTTGAAAAGCATTGGCGCACGTGTAAACGAGTTGCTCTACCGAACTGAGCTAT	60	60
52	CPMSNP59	56250	56142	atpB-rbcL	LSC	spacer	G/A	CCCGGGACGCGAAGTAGTAGGATTGGTTCTCATAATTATCACATAATTTTCAAAAAAAAA	GAATTTGTCGAAATTTTTTTTCTTGTTGAATAATGCCAAATCAAAAAAAATATCCAAAAA	60	60
53	CPMSNP60	56615	56507	atpB-rbcL	LSC	spacer	A/T	ACAGAGAATTTTCTTAGTATTTAGGTATTTAGATTCAAAATATCAAAGGGGAAGAACTTT	AAAATTGTAAAATAAAGATTAGGGTTTGGGTTGCGCTATATCTATCAAAGAGTATACAAT	60	60
54	CPMSNP61	58843	58713	rbcL-psaI	LSC	spacer	G/A	AGACAGAAATAAAGCATTGGGTCGAACTCTTCTTTGGTGTTAAGGTAGTAGCTGTGAATA	CCATCGACTACCCGGAAAGGTAGAAGAATGGGACCTATTCTGGGACATACAATGCATTAC	60	60
55	CPMSNP62	58962	58831	rbcL-psaI	LSC	spacer	T/G	TACAGACGTATGATCATTACCCTTCAACTGGGTATTCTATTCCACTTCTACTTTTTAAAT	AAAGGGTATTCTGAAAGAGGTATTTCTTTTATTTTCACAATAGCTTTCTTTTGAATCCAA	60	60
56	CPMSNP63	59650	59519	psaI-ycf4	LSC	spacer	G/T	GCATATGCGTAGCCGACTATAGCGAGTTTTTTTTTTTAAGTGGATCCACTAATTTTTTTT	AATAGAAAGTCAATGTATCTAACCAATTATTTCACAGGAGTACTAGCTACTGAAGGCTAT	60	60
57	CPMSNP64	61439	61309	cemA-petA	LSC	spacer	A/G	CACTCATTTCATTTCCTAATATTAATCAAATTAGCATATTTCTTTTCTTCCTTTAGAAAT	GAAAGAAAGCCCTTTTCCTTTTTAACCAAATTCTTTCTATTTCTACCTGCTCAAGGTATT	60	60
58	CPMSNP65	61690	61560	petA	LSC	extron	G/A	ACTTTTTCTTGGTTAAAGGAACAGATGATTCGATCGATTTCTGTATCGATCATGATATAC	TAATAACTCGCACATCTATTTCAAACGCATATCCCATTTTTGCGCAGCAGGGTTATGAAA	60	60
59	CPMSNP66	62843	62713	petA-psbJ	LSC	spacer	C/T	TTGTATCGAAGTAAGAATCATTTTTCTTCTTATTTGTTTTGTCAAAGATTACTATTTATT	TTTATTCGGGTCTGTCTTTTGGACTTCCTTTGCTTAGGTTCGGGCGCGGTAGTGGACAAA	60	60
60	CPMSNP67	62951	62820	petA-psbJ	LSC	spacer	A/C	CGGTAGTGGACAAACAGAGGGAAAGAAGGTATGGCGGGGACACATTTCTTGTGAGCAAAT	GAATTGCTTTACTTTTTGAATTAAGTTCAACTTTGAACTTACAGAAATTTTGTAAAAAAA	60	60
61	CPMSNP68	64751	64621	psbE-petL	LSC	spacer	C/T	CCTTTTTAGTTAAAGGAATTTAATTGGTTAGCATAAAATAATATCTAATAAATAGAAAAT	GAATAGCGGATAATCCGTTATGAAAGAAACGGAATACATTCTTTGAAGAATCAAGATTCG	60	60
62	CPMSNP69	64981	64851	psbE-petL	LSC	spacer	T/A	TGAATCCACTTTTGTTGGGGTTCAAAAAACGAATAAAAATAAATAAAAAAAAGTAAATTT	AGGAATAGTTCCCTTTTTGAGGGGGCCCTCGGGGGTCGTGGAATGCTTTTCTTCTCCTCT	60	60
63	CPMSNP70	65192	65052	psbE-petL	LSC	spacer	C/A	AATCCGAAATAGAAAGAATTTTTTTTTTTTCAAATTCAATTCTTTATTTATCTTTTATTC	AAAATTCTCCCGAAAATCCAATTTCATTTTTCAATGGGGTTAGATGATCTAGTTCTTAAT	60	60
64	CPMSNP71	66548	66406	trnP-psaJ	LSC	spacer	A/C	TCTTTTTTAGGGATAGGAAAATCTCGTCTATACGGTTCATTCTATATATATATAATATTT	TTTTGTTTTTTTAGTTAGGAATTTCGCCTAAACAAAAGAAATACAAAGGATCTTGGGCAA	60	60
65	CPMSNP72	66836	66694	psaJ-rpl33	LSC	spacer	T/C	TTTTTTAATTATAGTTATTCCTATGCGAGAGATAGAATTCTTCGTGACATGACGAAAATT	CCCCTTTTTGAATTCTTTTTTAGTATATGAAGCAAAAAGAAAGAAAAGATGGATAAGGAT	60	60
66	CPMSNP73	66974	66832	psaJ-rpl33	LSC	spacer	T/C	TCTCTATGTTTTATTACTTAATTTACGAATTTCAAAAATTTTGTATTCTATTGGATTGGA	TTGTTCGAGAATTCGAAGAATTACAACAAAATCTTTAGAAATCACATTTTTAGTTAGGAA	60	60
67	CPMSNP74	66983	66841	psaJ-rpl33	LSC	spacer	T/G	TTTATTACTTAATTTACGAATTTCAAAAATTTTGTATTCTATTGGATTGGATTTGTTCGA	AATTCGAAGAATTACAACAAAATCTTTAGAAATCACATTTTTAGTTAGGAACTTCTATGG	60	60
68	CPMSNP75	67497	67355	rpl33-rps18	LSC	spacer	G/T	CATCTGATTTTAGGTAGATATTATTTCATATGTATAGAGGGTTTTTATTTTTATATATTT	GATTTTTTATATTTTTATATAGTATATTTTGATTTAATCAATTTATATAGTATATTTTGA	60	60
69	CPMSNP76	67524	67381	rpl33-rps18	LSC	spacer	T/G	CATATGTATAGAGGGTTTTTATTTTTATATATTTGGATTTTTTATATTTTTATATAGTAT	TTTTGATTTAATCAATTTATATAGTATATTTTGATTTAATCAAATAATATATGGACCAAA	60	60
70	CPMSNP77	67602	67460	rpl33-rps18	LSC	spacer	G/T	ATATAGTATATTTTGATTTAATCAAATAATATATGGACCAAAGAAAGACTACTTCTTCTG	TTCTGGATCAAAAATTAATAAAAGAAAGAAATCCATTTTTTTTTTTCAAATTTTAAAATA	60	60
71	CPMSNP78	67607	67465	rpl33-rps18	LSC	spacer	G/T	GTATATTTTGATTTAATCAAATAATATATGGACCAAAGAAAGACTACTTCTTCTGGTTCT	GATCAAAAATTAATAAAAGAAAGAAATCCATTTTTTTTTTTCAAATTTTAAAATAAGGAA	60	60
72	CPMSNP79	69663	69515	rps20-clpP	LSC	spacer	G/T	CGATCTTAACCTGATGATTCATCATCATGAAGTATTTCTATTTTCTATAGCATAAAACCC	AATTTAGGTTTGAGATAAATTTACAAGAAATCCACCCACTACCAATCCTTAAACATTTCT	60	60
73	CPMSNP80	75129	74978	petD intron	LSC	intron	A/C	CAGGCTCCGTAAGATCCTATAGAGTATAAATGGAATAAGTCATGTGATATGATCCAATTC	ATTTTTATTACACTTACTTTTTATTATAGTATGGAAATGCATTCATTTTCTTTGCATCGA	60	60
74	CPMSNP81	78078	77910	rpl36	LSC	extron	G/A	AAAAGCTTCTTTTTCGAAAGATTACCCCTGTCTTTGTTTATGCTTCGGATTGGAACAAAT	ACTCTAATTCGCCCACGCCTGCGAATCAGTCGACATTTTGTACAAATTTTACGAACGGAA	60	60
75	CPMSNP82	78541	78373	infA	LSC	extron	G/T	CATTCCGTTGGGTAGGGCTTCCGTAACTAAACCTTCGAAAGTGACTTTTGCTTCTCTCGG	TTTTTTTTTTCTCTACTATTTTTTTTTTCTGTCATATATTTTTCTCCTATTTTTCTATTT	60	60
76	CPMSNP83	79142	78974	rps8-rpl14	LSC	spacer	T/A	GGTTCCTCCTAATTTTTCTATAATCAACATGTTTTCCCTTTTCTTTAAATTTAGGATTTT	AAGCATATACGTGAGACAAAATCTACTAATTTTTTCTTTGATCTATATCTCGTCTACTAG	60	60
77	CPMSNP84	79314	79146	rpl14	LSC	extron	A/C	TCTTAATTCTTCGGCAACCGCGCCAAAAACTCGAGTTCCTTTTGGATTTCCTTTTTGATC	ATGATAACTGCTGCATTGTCATCATAGCGTATTATTATACCGTCGTCGCCTTTGAATTCT	60	60
78	CPMSNP85	80276	80107	rpl16 intron	LSC	intron	G/T	ATTCAAAAATATTATAGATAGATACACATCAATATATAATAGAAAAAGTTAGGTTTTTTT	ATTTTGACTTTCTTAAACTTAAAAAAGAAAAATTAAATATATAGTCAAGAAAGAAGATCT	60	60
79	CPMSNP86	80650	80476	rpl16 intron	LSC	intron	A/C	TTTGTCGTTCCCACAGCTTCTCCTTTAATGGTTAGGTTTGAATCCTGCAATGGAGCTTCC	ATTTTTTTTTCCGAGTCAATTTTCTCAGTTTTATTAACCCGGCTGCTCTTTATTTATTGC	60	60
80	CPMSNP87	105858	105654	ndhF	SSC	extron	A/T	TCCATTATCAAAATGGATTCCTATGGATCCAATGAACAAAGTAAAAAGTAGTAATATAAG	AGAGGAAATAGCATAGTATTTCCCGTTTCATGAGGATAGACAAAAGTATTTTTAGCCCCA	60	60
81	CPMSNP88	106614	106410	ndhF	SSC	extron	G/A	TCTCTGAGCAAGAGCTAAAGTGGCTCCTAAGAAGAGTGTTATTGTACCTATTAAAGAAAT	AAACTCATTATCCAGGGTAGGGATATGAAAAGAGGAAGAAGTCTAGCTAGAAGAAAAATC	60	60
82	CPMSNP89	106869	106665	ndhF	SSC	extron	C/T	CAAAGTAGTAAGTAAGGAATTAATCCCATTATTAGGAATCCAGTTATTAGCTATTTTGAA	AAATCCCGAAACTCCAAACTACCCGTTATCCAAAAAAAACCTAAAATTCCTAATAACAGA	60	60
83	CPMSNP90	107640	107436	ndhF-rpl32	SSC	spacer	G/T	TATCTCTTTCTAAAGGAATTAAAAAAACAAAATAAGAAAAATAAAAAATACTGGAATTAT	AATTTTTCTAATTTCTCTCATTAAAATATCCAAAATTTAGAATGGGTTTAGTTACTTAAA	60	60
84	CPMSNP91	108204	107999	ndhF-rpl32	SSC	spacer	A/C	AGAAAACTAAAAAACTCTGTCTTATCCGACATTAGACAAAATGAACTAAAGAAGAATTTT	GAATTTAAGTATCTTTCAGTATCTTTCAGTATCTAAGTATAAATACTAAGAAAAAACAGA	60	60
85	CPMSNP92	108803	108597	rpl32-trnL	SSC	spacer	C/T	ATAAAAACGAGGATTCTATTATAAAAAGTAGACTATTCTTGCAATAGGACTTACAACCTC	ACCTAATCTTATCCAAATTCCCATATAAATGGGTTTAGGACTGGTACATCATATTAATAA	60	60
86	CPMSNP93	109037	108830	rpl32-trnL	SSC	spacer	T/A	CTCCCAGTCTCGACGATTCACGATAAAATAACTATTATTCTTTTAAGTTAACTATTATTT	AAATTAGCCGCCATGGTGAAATTGGTAGACACGCTGCTCTTAGGAAGCAGTGCTCAAGCA	60	60
87	CPMSNP94	113776	113567	ndhG-ndhI	SSC	spacer	G/A	GGTCCAGGTAAATCCATTATGGATAAGAAGAAATTTCTAGTATAAAATTTTTCATGAACT	ACTAAAACTAAAAGATTCAAGGAAGGAAAAAGGTATTAGGATATTTTTTTGTATATACAT	60	60
88	CPMSNP95	115475	115266	ndhA intron	SSC	intron	A/G	TGGCATTAGTTCATGAGGAATTCTGTATGAATAGGGATAAAGGAAGGAAAGAATAAATAA	GATCCTTTTTTGTATTGTATTCCATATCTTTTGTCCTACTCTTCTTTCCCCGGGAGGGGT	60	60
89	CPMSNP96	116117	115907	ndhA	SSC	extron	A/G	GGAAGATAAGCATTCAATGTATTTTAGAGGAAAAAGATCCTATTTTAACGAATCACACGT	GAGATATTGCTAGTACACAAAAAGTTAATGGTATTTCATAACTAATAGATTGAGCAGCCG	60	60
90	CPMIDP01	11868	11860	trnS-trnfM	LSC	spacer	-/ACTGTATACACGGATACAGAATCCGCTATATCCGTTTGTGAAATAAAGGCTAAATCCCCTCCCCTCAACTCCATATCTAAATA	TATGAAATGATCTACTAACTCATCTCAGATGCAAGTCCACTTTCAATATATCTCTGTATA	AGCGGTAAGGAAAAAGTTTTAATAAAAAGAAGAATCAATGGATTCATGATTAAACCCCTC	60	60
91	CPMIDP02	51191	51084	ndhJ-ndhK	LSC	spacer	-/TCTTT	CTCTCCCCCTTTGTATAAATATTTCACATTTCAAATGCAAGTTTGAAAGATTGTACTGCT	TTTTCTTTCTTTTTCTGCACAAAAGAACCCCTCCTAATTCACTAATTTGTAGGAAGATAC	60	60
92	CPMIDP03	78003	77842	rps11-rpl36	LSC	spacer	-/ATTAGAAAGAAAAGCT	TTTATTTGCAATTTGGGCATTTCCGTGGGTACTTTTTACTTTAATTAGAAAGAAAAGCTA	TAGAAAGAAAAGCTTCTTTTTCGAAAGATTACCCCTGTCTTTGTTTATGCTTCGGATTGG	60	60
93	CPMIDP04	108925	108724	rpl32-trnL	SSC	spacer	-/ATGAACTTCTAATG	AAAGGCTTTCATTCTATCAATTTTTCTAAAATACAAAATGCATTTCATTGTAGTTAATGA	GAACTTCTAATGATGAACTTCTAATGTTCCTAAATTCTATGGCTTCTCCCAGTCTCGACG	60	60
94	CPMIDP05	12501	12409-12455	trnS-trnfM	LSC	spacer	-/ACGGTCGACCCAGACATAGACGGTCGACCCAGACATAGACGGTCGAC	TTGCCATTAGAATATTGATTGATAGACAGTTAATAAAAAGAAAACTCTAATAGAAAATGAA	CCAGGTGGATATACCCTATAAAATATAGGACGTAGCAAGCGTAGTTCAATGTAGCGAGCGT	61	61
95	CPMIDP06	31949	31842	rpoC2-rps2	LSC	spacer	-/G	CTTTCTTAATCTTCAAAAAGAAATGAATTCCGTAATGGTAACACGAAAAAAGAAAAAAAAA	GGAAGTGTGGAAAAAATGACAAGAAGATATTGGAACATCAATTTGAAAGAGATGATAGAAG	61	61
96	CPMIDP07	33848	33742-33742	atpI-aptH	LSC	spacer	-/G	CTAGAGTTGTAGGAGAGAGAATAGACTATATTATGGAAGAGGTAAAGTATATATGCATTCA	GGGGGCCAAGTCAGGTTAGATCTATATCTTTAATGCCTATAAGACAGTCATCTTTTATGTG	61	61
97	CPMIDP08	44089	43983	psaA-ycf3	LSC	spacer	-/ATTCCAA	CCTATCTACATCTACTTTCCTTGAGTGAGCATAATATAGATTTTTTTGATTTCGATTCAAA	ATTCCAAGATAACTCATTAGAATTATTAATAAGACCGTCCTGATATATTAGGTAGGAATAT	61	61
98	CPMIDP09	69366	69220	rps20-clpP	LSC	spacer	-/AAG	GATTGGATTTGCACCAAAGGAAACCATAAATTCCATATACCATAGAAATCTTAGGATAGAG	CTTCTCTATCCTATTCATTGGTACCGATCATGGATACTTCAAAAATTTTATTATTTGTTTG	61	61
99	CPMIDP10	69369	69221-69223	rps20-clpP	LSC	spacer	-/CTT	GATTGGATTTGCACCAAAGGAAACCATAAATTCCATATACCATAGAAATCTTAGGATAGAG	CTCTATCCTATTCATTGGTACCGATCATGGATACTTCAAAAATTTTATTATTTGTTTGAAC	61	61
100	CPMIDP11	20684	/	trnC-rpoB	LSC	spacer	-/ATATAATAA	AAATTAGAATATAATAATATAATTAACTATAATATAATAAAATAAAACTATAATATAATA	ATATAATATTATTATTATTATTTTTTGAATTGCAGTAGTGAACGACTCTTAAATCGGTAT	60	60
