# Supplementary material for: A Scalable and Robust Chloroplast Genotyping Solution: Development and Application of SNP and InDel Markers in the Maize Chloroplast Genome
Source: Genes (Basel). 2024 Feb 25;15(3):293. doi: 10.3390/genes15030293 (PMC10970264; doi:10.3390/genes15030293)
Supplement: Supplementary file 1 [file genes-15-00293-s001.zip › Table S5.xlsx]

## Sheet: TableS5
Table S5. The typing results of 59 validated loci sequencing data.
ID	Cultivar name	Chloroplast type	CPMSNP01	CPMSNP02	CPMSNP03	CPMSNP04	CPMSNP07	CPMSNP08	CPMSNP09	CPMSNP10	CPMSNP12	CPMSNP16	CPMSNP17	CPMSNP18	CPMSNP19	CPMSNP21	CPMSNP22	CPMSNP26	CPMSNP28	CPMSNP29	CPMSNP30	CPMSNP31	CPMSNP33	CPMSNP37	CPMSNP38	CPMSNP39	CPMSNP40	CPMSNP41	CPMSNP44	CPMSNP45	CPMSNP47	CPMSNP48	CPMSNP49	CPMSNP52	CPMSNP56	CPMSNP57	CPMSNP58	CPMSNP59	CPMSNP60	CPMSNP62	CPMSNP64	CPMSNP65	CPMSNP66	CPMSNP67	CPMSNP69	CPMSNP72	CPMSNP73	CPMSNP74	CPMSNP79
CX122	Zea mays ssp. huehuetenangensis	/	G	G	C	A	G	C	C	C	T	G	T	T	A	A	A	A	T	G	G	T	T	C	G	A	T	A	A	T	T	T	T	C	A	G	T	G	A	T	G	G	C	A	A	T	T	G	G
CX126	Zea mays ssp. mexicana	/	G	G	C	A	G	C	C	C	T	G	T	T	C	A	A	A	T	G	G	T	T	C	G	A	T	A	A	T	T	T	T	C	A	G	T	G	A	T	G	G	C	A	A	T	T	G	G
CX123	Zea mays ssp. parviglumis	/	G	G	C	A	G	C	C	C	T	G	T	T	A	A	A	A	T	G	G	T	T	C	G	A	T	A	A	T	T	T	T	C	A	G	T	G	A	T	G	G	C	A	A	T	T	G	G
CX064	366	B	G	A	C	A	G	C	C	C	T	A	C	T	A	C	A	A	T	G	A	T	T	C	G	A	A	A	A	T	T	T	T	C	A	G	A	G	A	T	A	G	C	A	T	T	T	T	G
CX179	B567	B	T	A	C	A	G	C	C	C	T	A	C	T	A	A	A	A	T	G	A	T	T	C	G	A	A	A	A	T	T	T	T	C	A	G	A	G	A	T	A	G	C	A	T	T	T	T	G
CX341	DHN101	B	T	A	C	A	G	C	C	C	T	A	C	T	A	A	A	A	T	G	A	T	T	C	G	A	A	A	A	T	T	T	T	C	A	G	A	G	A	T	A	G	C	A	T	T	T	T	G
CX316	Dong156	B	T	A	C	A	G	C	C	C	T	A	C	T	A	A	A	A	T	G	A	T	T	C	G	A	A	A	A	T	T	T	T	C	A	G	A	G	A	T	A	G	C	A	T	T	T	T	G
CX062	Jingnuo6	B	T	A	C	A	G	C	C	C	T	A	C	T	A	A	A	A	T	G	A	T	T	C	G	A	A	A	A	T	T	T	T	C	A	G	A	G	A	T	A	G	C	A	T	T	T	T	G
CX065	Tongxi5	B	T	A	C	A	G	C	C	C	T	A	C	T	A	A	A	A	T	G	A	T	T	C	G	A	A	A	A	T	T	T	T	C	A	G	A	G	A	T	A	G	C	A	T	T	T	T	G
CX334	Zhenghuangnuo02	B	T	A	C	A	G	C	C	C	T	A	C	T	A	A	A	A	T	G	A	T	T	C	G	A	A	A	A	T	T	T	T	C	A	G	A	G	A	T	A	G	C	A	T	T	T	T	G
CX335	Zhongyu01	B	T	A	C	A	G	C	C	C	T	A	C	T	A	A	A	A	T	G	A	T	T	C	G	A	A	A	A	T	T	T	T	C	A	G	A	G	A	T	A	G	C	A	T	T	T	T	G
CX202	7P255	B	T	A	C	A	G	C	C	C	T	A	C	T	A	A	A	A	T	G	A	T	T	C	G	A	A	A	A	T	T	T	T	C	A	G	A	G	A	T	A	G	C	A	T	T	T	T	G
CX101	Jing724_DH	B	T	A	C	A	G	C	C	C	T	A	C	T	A	A	A	A	T	G	A	T	T	C	G	A	A	A	A	T	T	T	T	C	A	G	A	G	A	T	A	G	C	A	T	T	T	T	G
CX059	Jing724	B	T	A	C	A	G	C	C	C	T	A	C	T	A	A	A	A	T	G	A	T	T	C	G	A	A	A	A	T	T	T	T	C	A	G	A	G	A	T	A	G	C	A	T	T	T	T	G
CX168	M54	B	T	A	C	A	G	C	C	C	T	A	C	T	A	A	A	A	T	G	A	T	T	C	G	A	A	A	A	T	T	T	T	C	A	G	A	G	A	T	A	G	C	A	T	T	T	T	G
CX033	PH4CV	B	T	A	C	A	G	C	C	C	T	A	C	T	A	A	A	A	T	G	A	T	T	C	G	A	A	A	A	T	T	T	T	C	A	G	A	G	A	T	A	G	C	A	T	T	T	T	G
CX045	A801	B	T	A	C	A	G	C	C	C	T	A	C	T	A	A	A	A	T	G	A	T	T	C	G	A	A	A	A	T	T	T	T	C	A	G	A	G	A	T	A	G	C	A	T	T	T	T	G
CX003	C8605_2	B	T	A	C	A	G	C	C	C	T	A	C	T	A	A	A	A	T	G	A	T	T	C	G	A	A	A	A	T	T	T	T	C	A	G	A	G	A	T	A	G	C	A	T	T	T	T	G
CX050	DH65232	B	T	A	C	A	G	C	C	C	T	A	C	T	A	A	A	A	T	G	A	T	T	C	G	A	A	A	A	T	T	T	T	C	A	G	A	G	A	T	A	G	C	A	T	T	T	T	G
CX012	Dan341	B	T	A	C	A	G	C	C	C	T	A	C	T	A	A	A	A	T	G	A	T	T	C	G	A	A	A	A	T	T	T	T	C	A	G	A	G	A	T	A	G	C	A	T	T	T	T	G
CX132	Dan9046	B	T	A	C	A	G	C	C	C	T	A	C	T	A	A	A	A	T	G	A	T	T	C	G	A	A	A	A	T	T	T	T	C	A	G	A	G	A	T	A	G	C	A	T	T	T	T	G
CX013	HuangC	B	T	A	C	A	G	C	C	C	T	A	C	T	A	A	A	A	T	G	A	T	T	C	G	A	A	A	A	T	T	T	T	C	A	G	A	G	A	T	A	G	C	A	T	T	T	T	G
CX071	Jing89	B	T	A	C	A	G	C	C	C	T	A	C	T	A	A	A	A	T	G	A	T	T	C	G	A	A	A	A	T	T	T	T	C	A	G	A	G	A	T	A	G	C	A	T	T	T	T	G
CX018	Shen5003	B	T	A	C	A	G	C	C	C	T	A	C	T	A	A	A	A	T	G	A	T	T	C	G	A	A	A	A	T	T	T	T	C	A	G	A	G	A	T	A	G	C	A	T	T	T	T	G
CX022	Tie7922	B	T	A	C	A	G	C	C	C	T	A	C	T	A	A	A	A	T	G	A	T	T	C	G	A	A	A	A	T	T	T	T	C	A	G	A	G	A	T	A	G	C	A	T	T	T	T	G
CX039	Xun9058	B	T	A	C	A	G	C	C	C	T	A	C	T	A	A	A	A	T	G	A	T	T	C	G	A	A	A	A	T	T	T	T	C	A	G	A	G	A	T	A	G	C	A	T	T	T	T	G
CX140	Ye478	B	T	A	C	A	G	C	C	C	T	A	C	T	A	A	A	A	T	G	A	T	T	C	G	A	A	A	A	T	T	T	T	C	A	G	A	G	A	T	A	G	C	A	T	T	T	T	G
CX043	444	B	T	A	C	A	G	C	C	C	T	A	C	T	A	A	G	A	T	G	A	T	T	C	G	A	A	A	A	T	T	T	T	C	A	G	A	G	A	T	A	G	C	A	T	T	T	T	G
CX004	CA335	B	G	A	C	A	G	C	C	C	T	A	C	T	A	C	A	A	T	G	A	T	T	C	G	A	A	A	A	T	T	T	T	C	A	G	A	G	A	T	A	G	C	A	T	T	T	T	G
CX217	D3488Z	B	T	A	C	A	G	C	C	C	T	A	C	T	A	A	A	A	T	G	A	T	T	C	G	A	A	T	A	T	T	T	T	C	A	G	A	G	A	T	A	G	C	A	T	T	T	T	G
CX211	H1675Z	B	T	A	C	A	G	C	C	C	T	A	C	T	A	A	G	A	T	G	A	T	T	C	G	A	A	A	A	T	T	T	T	C	A	G	A	G	A	T	A	G	C	A	T	T	T	T	G
CX320	Ji853	B	G	A	C	A	G	C	C	C	T	A	C	T	A	C	A	A	T	G	A	T	T	C	G	A	A	A	A	T	T	T	T	C	A	G	A	G	A	T	A	G	C	A	T	T	T	T	G
CX051	Si287	B	T	A	C	A	G	C	C	C	T	A	C	T	A	A	G	A	T	G	A	T	T	C	G	A	A	A	A	T	T	T	T	C	A	G	A	G	A	T	A	G	C	A	T	T	T	T	G
CX230	T8540	B	G	A	C	A	G	C	C	C	T	A	C	T	A	C	A	A	T	G	A	T	T	C	G	A	A	A	A	T	T	T	T	C	A	G	A	G	A	T	A	G	C	A	T	T	T	T	G
CX113	Ye515	B	T	A	C	A	G	C	C	C	T	A	C	T	A	A	A	A	T	G	A	T	T	C	G	A	A	A	A	T	T	T	T	C	A	G	A	G	A	T	A	G	C	A	T	T	T	T	G
CX092	Jingkeyou042	B	T	A	C	A	G	C	C	C	T	A	C	T	A	A	A	A	T	G	A	T	T	C	G	A	A	A	A	T	T	T	T	C	A	G	A	G	A	T	A	G	C	A	T	T	T	T	G
CX093	Jingkeyou043	B	T	A	C	A	G	C	C	C	T	A	C	T	A	A	A	A	T	G	A	T	T	C	G	A	A	A	A	T	T	T	T	C	A	G	A	G	A	T	A	G	C	A	T	T	T	T	G
CX097	Jingkeyou046	B	T	A	C	A	G	C	C	C	T	A	C	T	A	A	A	A	T	G	A	T	T	C	G	A	A	A	A	T	T	T	T	C	A	G	A	G	A	T	A	G	C	A	T	T	T	T	G
CX068	PHG42	B	T	A	C	A	G	C	C	C	T	A	C	T	A	A	A	A	T	G	A	T	T	C	G	A	A	A	A	T	T	T	T	C	A	G	A	G	A	T	A	G	C	A	T	T	T	T	G
CX371	PHG50	B	T	A	C	A	G	C	C	C	T	A	C	T	A	A	A	A	T	G	A	T	T	C	G	A	A	A	A	T	T	T	T	C	A	G	A	G	A	T	A	G	C	A	T	T	T	T	G
CX374	PHG83	B	T	A	C	A	G	C	C	C	T	A	C	T	A	A	A	A	T	G	A	T	T	C	G	A	A	A	A	T	T	T	T	C	A	G	A	G	A	T	A	G	C	A	T	T	T	T	G
CX368	Q381	B	T	A	C	A	G	C	C	C	T	A	C	T	A	A	A	A	T	G	A	T	T	C	G	A	A	A	A	T	T	T	T	C	A	G	A	G	A	T	A	G	C	A	T	T	T	T	G
CX001	8902	B	T	A	C	A	G	C	C	C	T	A	C	T	A	A	A	A	T	G	A	T	T	C	G	A	A	A	A	T	T	T	T	C	A	G	A	G	A	T	A	G	C	A	T	T	T	T	G
CX224	Fengxi96_108	B	T	A	C	A	G	C	C	C	T	A	C	T	A	A	A	A	T	G	A	T	T	C	G	A	A	A	A	T	T	T	T	C	A	G	A	G	A	T	A	G	C	A	T	T	T	T	G
CX054	He344	B	T	A	C	A	G	C	C	C	T	A	C	T	A	A	A	A	T	G	A	T	T	C	G	A	A	A	A	T	T	T	T	C	A	G	A	G	A	T	A	G	C	A	T	T	T	T	G
CX077	Ji1037	B	T	A	C	A	G	C	C	C	T	A	C	T	A	A	A	A	T	G	A	T	T	C	G	A	A	A	A	T	T	T	T	C	A	G	A	G	A	T	A	G	C	A	T	T	T	T	G
CX078	Ji846	B	G	A	C	A	G	C	C	C	T	A	C	T	A	C	A	A	T	G	A	T	T	C	G	A	A	A	A	T	T	T	T	C	A	G	A	G	A	T	A	G	C	A	T	T	T	T	G
CX139	Kl4	B	T	A	C	A	G	C	C	C	T	A	C	T	A	A	A	A	T	G	A	T	T	C	G	A	A	A	A	T	T	T	T	C	A	G	A	G	T	G	A	G	C	A	T	T	T	T	G
CX360	LH65	B	T	A	C	A	G	C	C	C	T	A	C	T	A	A	A	A	T	G	A	T	T	C	G	A	A	A	A	T	T	T	T	C	A	G	A	G	A	T	A	G	C	A	T	T	T	T	G
CX366	MBNA	B	T	A	C	A	G	C	C	C	T	A	C	T	A	A	A	A	T	G	A	T	T	C	G	A	A	A	A	T	T	T	T	C	A	G	A	G	A	T	A	G	C	A	T	T	T	T	G
CX085	Mo17_O2	B	T	A	C	A	G	C	C	C	T	A	C	T	A	A	A	A	T	G	A	T	T	C	G	A	A	A	A	T	T	T	T	C	A	G	A	G	A	T	A	G	C	A	T	T	T	T	G
CX007	Mo17	B	T	A	C	A	G	C	C	C	T	A	C	T	A	A	A	A	T	G	A	T	T	C	G	A	A	A	A	T	T	T	T	C	A	G	A	G	A	T	A	G	C	A	T	T	T	T	G
CX009	U8112	B	T	A	C	A	G	C	C	C	T	A	C	T	A	A	A	A	T	G	A	T	T	C	G	A	A	A	A	T	T	T	T	C	A	G	A	G	A	T	A	G	C	A	T	T	T	T	G
CX250	DHC4	B	T	A	C	A	G	C	C	C	T	A	C	T	A	A	A	A	T	G	A	T	T	C	G	A	A	A	A	T	T	T	T	C	A	G	A	G	A	T	A	G	C	A	T	T	T	T	G
CX036	Dan598	B	T	A	C	A	G	C	C	C	T	A	C	T	A	A	G	A	T	G	A	T	T	C	G	A	A	A	A	T	T	T	T	C	A	G	A	G	A	T	A	G	C	A	T	T	T	T	G
CX005	E28	B	T	A	C	A	G	C	C	C	T	A	C	T	A	A	A	A	T	G	A	T	T	C	G	A	A	A	A	T	T	T	T	C	A	G	A	G	A	T	A	G	C	A	T	T	T	T	G
CX222	F170	B	T	A	C	A	G	C	C	C	T	A	C	T	A	A	G	A	T	G	A	T	T	C	G	A	A	A	A	T	T	T	T	C	A	G	A	G	A	T	A	G	C	A	T	T	T	T	G
CX082	F349_K	B	T	A	C	A	G	C	C	C	T	A	C	T	A	A	A	A	T	G	A	T	T	C	G	A	A	A	A	T	T	T	T	C	A	G	A	G	A	T	A	G	C	A	T	T	T	T	G
CX081	F349	B	T	A	C	A	G	C	C	C	T	A	C	T	A	A	A	A	T	G	A	T	T	C	G	A	A	A	A	T	T	T	T	C	A	G	A	G	A	T	A	G	C	A	T	T	T	T	G
CX138	Kl3	B	T	A	C	A	G	C	C	C	T	A	C	T	A	A	A	A	T	G	A	T	T	C	G	A	A	A	A	T	T	T	T	C	A	G	A	G	A	T	A	G	C	A	T	T	T	T	G
CX053	Lian87	B	T	A	C	A	G	C	C	C	T	A	C	T	A	A	A	A	T	G	A	T	T	C	G	A	A	A	A	T	T	T	T	C	A	G	A	G	A	T	A	G	C	A	T	T	T	T	G
CX057	Longkang11	B	T	A	C	A	G	C	C	C	T	A	C	T	A	A	A	A	T	G	A	T	T	C	G	A	A	A	A	T	T	T	T	C	A	G	A	G	A	T	A	G	C	A	T	T	T	T	G
CX178	M276	B	T	A	C	A	G	C	C	C	T	A	C	T	A	A	G	A	T	G	A	T	T	C	G	A	A	A	A	T	T	T	T	C	A	G	A	G	A	T	A	G	C	A	T	T	T	T	G
CX061	S121	B	T	A	C	A	G	C	C	C	T	A	C	T	A	A	A	A	T	G	A	T	T	C	G	A	A	A	A	T	T	T	T	C	A	G	A	G	A	T	A	G	C	A	T	T	T	T	G
CX208	Sui707	B	T	A	C	A	G	C	C	C	T	A	C	T	A	A	A	A	T	G	A	T	T	C	G	A	A	A	A	T	T	T	T	C	A	G	A	G	A	T	A	G	C	A	T	T	T	T	G
CX330	Tie9010	B	T	A	C	A	G	C	C	C	T	A	C	T	A	A	A	A	T	G	A	T	T	C	G	A	A	A	A	T	T	T	T	C	A	G	A	G	A	T	A	G	C	A	T	T	T	T	G
CX244	TieD9125	B	T	A	C	A	G	C	C	C	T	A	C	T	A	A	A	A	T	G	A	T	T	C	G	A	A	A	A	T	T	T	T	C	A	G	A	G	A	T	A	G	C	A	T	T	T	T	G
CX235	TieT0270	B	T	A	C	A	G	C	C	C	T	A	C	T	A	A	A	A	T	G	A	T	T	C	G	A	A	A	A	T	T	T	T	C	A	G	A	G	A	T	A	G	C	A	T	T	T	T	G
CX192	Zhe7307	B	T	A	C	A	G	C	C	C	T	A	C	T	A	A	A	A	T	G	A	T	T	C	G	A	A	A	A	T	T	T	T	C	A	G	A	G	T	G	A	G	C	A	T	T	T	T	G
CX098	Zheng58_DH	B	T	A	C	A	G	C	C	C	T	A	C	T	A	A	A	A	T	G	A	T	T	C	G	A	A	A	A	T	T	T	T	C	A	G	A	G	A	T	A	G	C	A	T	T	T	T	G
CX038	Zheng58	B	T	A	C	A	G	C	C	C	T	A	C	T	A	A	A	A	T	G	A	T	T	C	G	A	A	A	A	T	T	T	T	C	A	G	A	G	A	T	A	G	C	A	T	T	T	T	G
CX029	Zi330	B	T	A	C	A	G	C	C	C	T	A	C	T	A	A	G	A	T	G	A	T	T	C	G	A	A	A	A	T	T	T	T	C	A	G	A	G	A	T	A	G	C	A	T	T	T	T	G
CX047	Zong3	B	T	A	C	A	G	C	C	C	T	A	C	T	A	A	A	A	T	G	A	T	T	C	G	A	A	A	A	T	T	T	T	C	A	G	A	G	A	T	A	G	C	A	T	T	T	T	G
CX076	1145	B	T	A	C	A	G	C	C	C	T	A	C	T	A	A	A	A	T	G	A	T	T	C	G	A	A	T	A	T	T	T	T	C	A	G	A	G	A	T	A	G	C	A	T	T	T	T	G
CX052	543	B	T	A	C	A	G	C	C	C	T	A	C	T	A	A	A	A	T	G	A	T	T	C	G	A	A	A	A	T	T	T	T	C	A	G	A	G	A	T	A	G	C	A	T	T	T	T	G
CX044	CT019	B	T	A	C	A	G	C	C	C	T	A	C	T	A	A	A	A	T	G	A	T	T	C	G	A	A	A	A	T	T	T	T	C	A	G	A	G	A	T	A	G	C	A	T	T	T	T	G
CX032	JN15	B	T	A	C	A	G	C	C	C	T	A	C	T	A	A	A	A	T	G	A	T	T	C	G	A	A	A	A	T	T	T	T	C	A	G	A	G	A	T	A	G	C	A	T	T	T	T	G
CX008	P138	B	T	A	C	A	G	C	C	C	T	A	C	T	A	A	A	A	T	G	A	T	T	C	G	A	A	T	A	T	T	T	T	C	A	G	A	G	A	T	A	G	C	A	T	T	T	T	G
CX080	P25_K	B	T	A	C	A	G	C	C	C	T	A	C	T	A	A	A	A	T	G	A	T	T	C	G	A	A	A	A	T	T	T	T	C	A	G	A	G	A	T	A	G	C	A	T	T	T	T	G
CX079	P25	B	T	A	C	A	G	C	C	C	T	A	C	T	A	A	A	A	T	G	A	T	T	C	G	A	A	A	A	T	T	T	T	C	A	G	A	G	A	T	A	G	C	A	T	T	T	T	G
CX016	Qi318	B	T	A	C	A	G	C	C	C	T	A	C	T	A	A	A	A	T	G	A	T	T	C	G	A	A	A	A	T	T	T	T	C	A	G	A	G	A	T	A	G	C	A	T	T	T	T	G
CX037	Qi319	B	T	A	C	A	G	C	C	C	T	A	C	T	A	A	A	A	T	G	A	T	T	C	G	A	A	A	A	T	T	T	T	C	A	G	A	G	A	T	A	G	C	A	T	T	T	T	G
CX017	Shen137	B	T	A	C	A	G	C	C	C	T	A	C	T	A	A	A	A	T	G	A	T	T	C	G	A	A	A	A	T	T	T	T	C	A	G	A	G	A	T	A	G	C	A	T	T	T	T	G
CX090	T877_youbian1	B	T	A	C	A	G	C	C	C	T	A	C	T	A	A	A	A	T	G	A	T	T	C	G	A	A	A	A	T	T	T	T	C	A	G	A	G	A	T	A	G	C	A	T	T	T	T	G
CX091	T877_youbian4	B	T	A	C	A	G	C	C	C	T	A	C	T	A	A	A	A	T	G	A	T	T	C	G	A	A	A	A	T	T	T	T	C	A	G	A	G	A	T	A	G	C	A	T	T	T	T	G
CX089	T877	B	T	A	C	A	G	C	C	C	T	A	C	T	A	A	A	A	T	G	A	T	T	C	G	A	A	A	A	T	T	T	T	C	A	G	A	G	A	T	A	G	C	A	T	T	T	T	G
CX010	X178	B	T	A	C	A	G	C	C	C	T	A	C	T	A	A	A	A	T	G	A	T	T	C	G	A	A	T	A	T	T	T	T	C	A	G	A	G	A	T	A	G	C	A	T	T	T	T	G
CX389	Yvzi87_1_M	B	T	A	C	A	G	C	C	C	T	A	C	T	A	A	A	A	T	G	A	T	T	C	G	A	A	A	A	T	T	T	T	C	A	G	A	G	A	T	A	G	C	A	T	T	T	T	G
CX048	Yvzi87_1	B	T	A	C	A	G	C	C	C	T	A	C	T	A	A	A	A	T	G	A	T	T	C	G	A	A	A	A	T	T	T	T	C	A	G	A	G	A	T	A	G	C	A	T	T	T	T	G
CX356	764	B	T	A	C	A	G	C	C	C	T	A	C	T	A	A	A	A	T	G	A	T	T	C	G	A	A	A	A	T	T	T	T	C	A	G	A	G	A	T	A	G	C	A	T	T	T	T	G
CX067	B73	B	T	A	C	A	G	C	C	C	T	A	C	T	A	A	A	A	T	G	A	T	T	C	G	A	A	A	A	T	T	T	T	C	A	G	A	G	A	T	A	G	C	A	T	T	T	T	G
CX087	G8289HX_LL	B	T	A	C	A	G	C	C	C	T	A	C	T	A	A	A	A	T	G	A	T	T	C	G	A	A	A	A	T	T	T	T	C	A	G	A	G	A	T	A	G	C	A	T	T	T	T	G
CX262	L42082	B	T	A	C	A	G	C	C	C	T	A	C	T	A	A	A	A	T	G	A	T	T	C	G	A	A	A	A	T	T	T	T	C	A	G	A	G	A	T	A	G	C	A	T	T	T	T	G
CX386	LH143_M	B	T	A	C	A	G	C	C	C	T	A	C	T	A	A	A	A	T	G	A	T	T	C	G	A	A	A	A	T	T	T	T	C	A	G	A	G	A	T	A	G	C	A	T	T	T	T	G
CX351	LH74	B	T	A	C	A	G	C	C	C	T	A	C	T	A	A	A	A	T	G	A	T	T	C	G	A	A	A	A	T	T	T	T	C	A	G	A	G	A	T	A	G	C	A	T	T	T	T	G
CX103	PH6WC_DH	B	T	A	C	A	G	C	C	C	T	A	C	T	A	A	A	A	T	G	A	T	T	C	G	A	A	A	A	T	T	T	T	C	A	G	A	G	A	T	A	G	C	A	T	T	T	T	G
CX070	PH6WC	B	T	A	C	A	G	C	C	C	T	A	C	T	A	A	A	A	T	G	A	T	T	C	G	A	A	A	A	T	T	T	T	C	A	G	A	G	A	T	A	G	C	A	T	T	T	T	G
CX142	PHG39	B	T	A	C	A	G	C	C	C	T	A	C	T	A	A	A	A	T	G	A	T	T	C	G	A	A	A	A	T	T	T	T	C	A	G	A	G	A	T	A	G	C	A	T	T	T	T	G
CX358	PHG86	B	T	A	C	A	G	C	C	C	T	A	C	T	A	A	A	A	T	G	A	T	T	C	G	A	A	A	A	T	T	T	T	C	A	G	A	G	A	T	A	G	C	A	T	T	T	T	G
CX111	CML162	B	T	A	C	A	G	C	C	C	T	A	C	T	A	A	A	A	T	G	A	T	T	C	G	A	A	T	A	T	T	T	T	C	A	G	A	G	A	T	A	G	C	A	T	T	T	T	G
CX309	Bei711	B	T	A	C	A	G	C	C	C	T	A	C	T	A	A	A	A	T	G	A	T	T	C	G	A	A	A	A	T	T	T	T	C	A	G	A	G	A	T	A	G	C	A	T	T	T	T	G
CX340	DH80	B	T	A	C	A	G	C	C	C	T	A	C	T	A	A	A	A	T	G	A	T	T	C	G	A	A	A	A	T	T	T	T	C	A	G	A	G	A	T	A	G	C	A	T	T	T	T	G
CX134	FC	B	T	A	C	A	G	C	C	C	T	A	C	T	A	A	A	A	T	G	A	T	T	C	G	A	A	A	A	T	T	T	T	C	A	G	A	G	A	G	A	G	C	A	T	T	T	T	G
CX195	Feng062	B	T	A	C	A	G	C	C	C	T	A	C	T	A	A	A	A	T	G	A	T	T	C	G	A	A	A	A	T	T	T	T	C	A	G	A	G	A	G	A	G	C	A	T	T	T	T	G
CX086	Ga504_2	B	T	A	C	A	G	C	C	C	T	A	C	T	A	A	A	A	T	G	A	T	T	C	G	A	A	A	A	T	T	T	T	C	A	G	A	G	A	T	A	G	C	A	T	T	T	T	G
CX303	K519_2	B	T	A	C	A	G	C	C	C	T	A	C	T	A	A	A	A	T	G	A	T	T	C	G	A	A	A	A	T	T	T	T	C	A	G	A	G	A	T	A	G	C	A	T	T	T	T	G
CX137	KW1A139	B	T	A	C	A	G	C	C	C	T	A	C	T	A	A	A	A	T	G	A	T	T	C	G	A	A	A	A	T	T	T	T	C	A	G	A	G	A	G	A	G	C	A	T	T	T	T	G
CX135	KWS49	B	T	A	C	A	G	C	C	C	T	A	C	T	A	A	A	A	T	G	A	T	T	C	G	A	A	A	A	T	T	T	T	C	A	G	A	G	A	T	A	G	C	A	T	T	T	T	G
CX136	LPMD72	B	T	A	C	A	G	C	C	C	T	A	C	T	A	A	A	A	T	G	A	T	T	C	G	A	A	A	A	T	T	T	T	C	A	G	A	G	A	T	A	G	C	A	T	T	T	T	G
CX084	SH251	B	T	A	C	A	G	C	C	C	T	A	C	T	A	A	A	A	T	G	A	T	T	C	G	A	A	A	A	T	T	T	T	C	A	G	A	G	A	T	A	G	C	A	T	T	T	T	G
CX019	Shennong92_67	B	T	A	C	A	G	C	C	C	T	A	C	T	A	A	A	A	T	G	A	T	T	C	G	A	A	A	A	T	T	T	T	C	A	G	A	G	A	T	A	G	C	A	T	T	T	T	G
CX083	Shuangjin_11	B	T	A	C	A	G	C	C	C	T	A	C	T	A	A	A	A	T	G	A	T	T	C	G	A	A	A	A	T	T	T	T	C	A	G	A	G	A	T	A	G	C	A	T	T	T	T	G
CX020	Tai16_3	B	T	A	C	A	G	C	C	C	T	A	C	T	A	A	A	A	T	G	A	T	T	C	G	A	A	A	A	T	T	T	T	C	A	G	A	G	A	T	A	G	C	A	T	T	T	T	G
CX107	Cheng18	B	T	A	C	A	G	C	C	C	T	A	C	T	A	A	A	A	T	G	A	T	T	C	G	A	A	A	A	T	T	T	T	C	A	G	A	G	A	T	A	G	C	A	T	T	T	T	G
CX056	K10	B	T	A	C	A	G	C	C	C	T	A	C	T	A	A	A	A	T	G	A	T	T	C	G	A	A	A	A	T	T	T	T	C	A	G	A	G	A	T	A	G	C	A	T	T	T	T	G
CX384	Zheng58_C	C	G	G	C	A	G	C	C	C	T	G	T	G	A	A	A	A	T	G	G	T	T	C	A	C	T	A	C	T	T	A	T	C	A	A	T	A	A	T	A	G	C	A	A	C	T	G	G
CX390	Yvzi87_1_C	C	G	G	C	A	G	C	C	C	T	G	T	G	A	A	A	A	T	G	G	T	T	C	A	C	T	A	C	T	T	A	T	C	A	A	T	A	A	T	A	G	C	A	A	C	T	G	G
CX120	HN035_C	C	G	G	C	A	G	C	C	C	T	G	T	G	A	A	A	A	T	G	G	T	T	C	A	C	T	A	C	T	T	A	T	C	A	A	T	A	A	T	A	G	C	A	A	C	T	G	G
CX115	HNCL301_C	C	G	G	C	A	G	C	C	C	T	G	T	G	A	A	A	A	T	G	G	T	T	C	A	C	T	A	C	T	T	A	T	C	A	A	T	A	A	T	A	G	C	A	A	C	T	G	G
CX387	LH143_C	C	G	G	C	A	G	C	C	C	T	G	T	G	A	A	A	A	T	G	G	T	T	C	A	C	T	A	C	T	T	A	T	C	A	A	T	A	A	T	A	G	C	A	A	C	T	G	G
CX388	LP1CMSHT_C	C	G	G	C	A	G	C	C	C	T	G	T	G	A	A	A	A	T	G	G	T	T	C	A	C	T	A	C	T	T	A	T	C	A	A	T	A	A	T	A	G	C	A	A	C	T	G	G
CX385	PH6WC_C	C	G	G	C	A	G	C	C	C	T	G	T	G	A	A	A	A	T	G	G	T	T	C	A	C	T	A	C	T	T	A	T	C	A	A	T	A	A	T	A	G	C	A	A	C	T	G	G
CX131	Donglingbai	D	G	G	C	A	T	C	C	C	T	G	T	T	C	A	A	A	T	G	G	T	T	C	G	A	T	A	A	T	T	T	T	C	A	G	T	G	A	T	G	G	C	A	A	T	T	G	G
CX109	Hengbai522	D	G	G	C	A	T	C	C	C	T	G	T	T	C	A	A	A	T	G	G	T	T	C	G	A	T	A	A	T	T	T	T	C	A	G	T	G	A	T	G	G	C	A	A	T	T	G	G
CX015	Huobai	D	G	G	C	A	T	C	C	C	T	G	T	T	C	A	A	A	T	G	G	T	T	C	G	A	T	A	A	T	T	T	T	C	A	G	T	G	A	T	G	G	C	A	A	T	T	G	G
CX220	LD140	D	G	G	C	A	T	C	C	C	T	G	T	T	C	A	A	A	T	G	G	T	T	C	G	A	T	A	A	T	T	T	T	C	A	G	T	G	A	T	G	G	C	A	A	T	T	G	G
CX049	JH3372	D	G	G	C	A	T	C	C	C	T	G	T	T	C	A	A	A	T	G	G	T	T	C	G	A	T	A	A	T	T	T	T	C	C	G	T	G	A	T	G	G	C	A	A	T	T	G	G
CX226	Chengxi68	D	G	G	C	A	T	C	C	C	T	G	T	T	C	A	A	A	T	G	G	T	T	C	G	A	T	A	A	T	T	T	T	C	C	G	T	G	A	T	G	G	C	A	A	T	T	G	G
CX114	DHuang212	D	G	G	C	A	T	C	C	C	T	G	T	T	C	A	A	A	T	G	G	T	T	C	G	A	T	A	A	T	T	T	T	C	A	G	T	G	A	T	G	G	C	A	A	T	T	G	G
CX102	Jing92_DH	D	G	G	C	A	T	C	C	C	T	G	T	T	C	A	A	A	T	G	G	T	T	C	G	A	T	A	A	T	T	T	T	C	C	G	T	G	A	T	G	G	C	A	A	T	T	G	G
CX060	Jing92	D	G	G	C	A	T	C	C	C	T	G	T	T	C	A	A	A	T	G	G	T	T	C	G	A	T	A	A	T	T	T	T	C	C	G	T	G	A	T	G	G	C	A	A	T	T	G	G
CX041	Lx9801	D	G	G	C	A	T	C	C	C	T	G	T	T	C	A	A	A	T	G	G	T	T	C	G	A	T	A	A	T	T	T	T	C	C	G	T	G	A	T	G	G	C	A	A	T	T	G	G
CX196	Shen152	D	G	G	C	A	T	C	C	C	T	G	T	T	C	A	A	A	T	G	G	T	T	C	G	A	T	A	A	T	T	T	T	C	C	G	T	G	A	T	G	G	C	A	A	T	T	G	G
CX332	Ye502	D	G	G	C	A	T	C	C	C	T	G	T	T	C	A	A	A	T	G	G	T	T	C	G	A	T	A	A	T	T	T	T	C	C	G	T	G	A	T	G	G	C	A	A	T	T	G	G
CX391	Mo17_T	T	G	G	G	G	G	C	C	C	T	G	T	T	A	A	A	A	T	T	G	T	T	C	G	A	T	A	A	T	G	T	T	C	A	G	T	G	A	T	G	G	C	C	A	T	C	G	G
CX213	CT289	D	G	G	C	A	T	C	C	C	T	G	T	T	C	A	A	A	T	G	G	T	T	C	G	A	T	A	A	T	T	T	T	C	C	G	T	G	A	T	G	G	C	A	A	T	T	G	G
CX338	DH34	D	G	G	C	A	T	C	C	C	T	G	T	T	C	A	A	A	T	G	G	T	T	C	G	A	T	A	A	T	T	T	T	C	C	G	T	G	A	T	G	G	C	A	A	T	T	G	G
CX069	Dan340	D	G	G	C	A	T	C	C	C	T	G	T	T	C	A	A	A	T	G	G	T	T	C	G	A	T	A	A	T	T	T	T	C	C	G	T	G	A	T	G	G	C	A	A	T	T	G	G
CX327	Shen151	D	G	G	C	A	T	C	C	C	T	G	T	T	C	A	A	A	T	G	G	T	T	C	G	A	T	A	A	T	T	T	T	C	C	G	T	G	A	T	G	G	C	A	A	T	T	G	G
CX234	TY474	D	G	G	C	A	T	C	C	C	T	G	T	T	C	A	A	A	T	G	G	T	T	C	G	A	T	A	A	T	T	T	T	C	C	G	T	G	A	T	G	G	C	A	A	T	T	G	G
CX023	Wu314	D	G	G	C	A	T	C	C	C	T	G	T	T	C	A	A	A	T	G	G	T	T	C	G	A	T	A	A	T	T	T	T	C	A	G	T	G	A	T	G	G	C	A	A	T	T	G	G
CX026	Ye52106	D	G	G	C	A	T	C	C	C	T	G	T	T	C	A	A	A	T	G	G	T	T	C	G	A	T	A	A	T	T	T	T	C	C	G	T	G	A	T	G	G	C	A	A	T	T	G	G
CX088	GH8062CB_LL_RW	D	G	G	C	A	T	C	C	C	T	G	T	T	C	A	A	A	T	G	G	T	T	C	G	A	T	A	A	T	T	T	T	C	A	G	T	G	A	T	G	G	C	A	A	T	T	G	G
CX345	CML481	D	G	G	C	A	T	C	C	C	T	G	T	T	C	A	A	A	T	G	G	T	T	C	G	A	T	A	A	T	T	T	T	C	A	G	T	G	A	T	G	G	C	A	A	T	T	G	G
CX344	Ki50	D	G	G	C	A	T	C	C	C	T	G	T	T	C	A	A	A	T	G	G	T	T	C	G	A	T	A	A	T	T	T	T	C	A	G	T	G	A	T	G	G	C	A	A	T	T	G	G
CX130	S37	D	G	G	C	A	T	C	C	C	T	G	T	T	C	A	A	A	T	G	G	T	T	C	G	A	T	A	A	T	T	T	T	C	A	G	T	G	A	T	G	G	C	A	A	T	T	G	G
CX055	SW1611	D	G	G	C	A	T	C	C	C	T	G	T	T	C	A	A	A	T	G	G	T	T	C	G	A	T	A	A	T	T	T	T	C	A	G	T	G	A	T	G	G	C	A	A	T	T	G	G
CX343	YML32	D	G	G	C	A	T	C	C	C	T	G	T	T	C	A	A	A	T	G	G	T	T	C	G	A	T	A	A	T	T	T	T	C	A	G	T	G	A	T	G	G	C	A	A	T	T	G	G
CX110	YML46	D	G	G	C	A	T	C	C	C	T	G	T	T	C	A	A	A	T	G	G	T	T	C	G	A	T	A	A	T	T	T	T	C	A	G	T	G	A	T	G	G	C	A	A	T	T	G	G
CX197	Ba816	D	G	G	C	A	T	C	C	C	T	G	T	T	C	A	A	A	T	G	G	T	T	C	G	A	T	A	A	T	T	T	T	C	C	G	T	G	A	T	G	G	C	A	A	T	T	G	G
CX163	Chang3	D	G	G	C	A	T	C	C	C	T	G	T	T	C	A	A	A	T	G	G	T	T	C	G	A	T	A	A	T	T	T	T	C	C	G	T	G	A	T	G	G	C	A	A	T	T	G	G
CX104	Jing724_S	H	G	G	C	A	G	A	T	A	T	G	T	T	A	A	A	G	G	G	G	G	G	T	G	A	T	A	A	G	T	T	G	T	A	G	T	G	T	T	A	A	T	A	A	T	T	G	T
CX238	B02	H	G	G	C	A	G	A	T	A	C	G	T	T	A	A	A	G	G	G	G	G	G	T	G	A	T	A	A	G	T	T	G	T	A	G	T	G	T	T	A	A	T	A	A	T	T	G	T
CX099	Chang72_DH	H	G	G	C	A	G	A	T	A	C	G	T	T	A	A	A	G	G	G	G	G	G	T	G	A	T	A	A	G	T	T	G	T	A	G	T	G	T	T	A	A	T	A	A	T	T	G	T
CX035	Chang72	H	G	G	C	A	G	A	T	A	C	G	T	T	A	A	A	G	G	G	G	G	G	T	G	A	T	A	A	G	T	T	G	T	A	G	T	G	T	T	A	A	T	A	A	T	T	G	T
CX006	H21	H	G	G	C	A	G	A	T	A	C	G	T	T	A	A	A	G	G	G	G	G	G	T	G	A	T	A	A	G	T	T	G	T	A	G	T	G	T	T	A	A	T	A	A	T	T	G	T
CX014	Huangzaosi	H	G	G	C	A	G	A	T	A	C	G	T	T	A	A	A	G	G	G	G	G	G	T	G	A	T	A	A	G	T	T	G	T	A	G	T	G	T	T	A	A	T	A	A	T	T	G	T
CX176	Huangzong721	H	G	G	C	A	G	A	T	A	C	G	T	T	A	A	A	G	G	G	G	G	G	T	G	A	T	A	A	G	T	T	G	T	A	G	T	G	T	T	A	A	T	A	A	T	T	G	T
CX066	Jing2416	H	G	G	C	A	G	A	T	A	C	G	T	T	A	A	A	G	G	G	G	G	G	T	G	A	T	A	A	G	T	T	G	T	A	G	T	G	T	T	A	A	T	A	A	T	T	G	T
CX075	Jing24	H	G	G	C	A	G	A	T	A	C	G	T	T	A	A	A	G	G	G	G	G	G	T	G	A	T	A	A	G	T	T	G	T	A	G	T	G	T	T	A	A	T	A	A	T	T	G	T
CX040	Jun92_8	H	G	G	C	A	G	A	T	A	C	G	T	T	A	A	A	G	G	G	G	G	G	T	G	A	T	A	A	G	T	T	G	T	A	G	T	G	T	T	A	A	T	A	A	T	T	G	T
CX058	Jun926	H	G	G	C	A	G	A	T	A	T	G	T	T	A	A	A	G	G	G	G	G	G	T	G	A	T	A	A	G	T	T	G	T	A	G	T	G	T	T	A	A	T	A	A	T	T	G	T
CX046	K12	H	G	G	C	A	G	A	T	A	C	G	T	T	A	A	A	G	G	G	G	G	G	T	G	A	T	A	A	G	T	T	G	T	A	G	T	G	T	T	A	A	T	A	A	T	T	G	T
CX204	OSL102	H	G	G	C	A	G	A	T	A	C	G	T	T	A	A	A	G	G	G	G	G	G	T	G	A	T	A	A	G	T	T	G	T	A	G	T	G	T	T	A	A	T	A	A	T	T	G	T
CX073	Q1261	H	G	G	C	A	G	A	T	A	C	G	T	T	A	A	A	G	G	G	G	G	G	T	G	A	T	A	A	G	T	T	G	T	A	G	T	G	T	T	A	A	T	A	A	T	T	G	T
CX025	Sizisi	H	G	G	C	A	G	A	T	A	C	G	T	T	A	A	A	G	G	G	G	G	G	T	G	A	T	A	A	G	T	T	G	T	A	G	T	G	T	T	A	A	T	A	A	T	T	G	T
CX206	ZH79	H	G	G	C	A	G	A	T	A	C	G	T	T	A	A	A	G	G	G	G	G	G	T	G	A	T	A	A	G	T	T	G	T	A	G	T	G	T	T	A	A	T	A	A	T	T	G	T
CX116	HN310_S	H	G	G	C	A	G	A	T	A	C	G	T	T	A	A	A	G	G	G	G	G	G	T	G	A	T	A	A	G	T	T	G	T	A	G	T	G	T	T	A	A	T	A	A	T	T	G	T
CX117	HN311_S	H	G	G	C	A	G	A	T	A	C	G	T	T	A	A	A	G	G	G	G	G	G	T	G	A	T	A	A	G	T	T	G	T	A	G	T	G	T	T	A	A	T	A	A	T	T	G	T
CX118	HN33_S	H	G	G	C	A	G	A	T	A	C	G	T	T	A	A	A	G	G	G	G	G	G	T	G	A	T	A	A	G	T	T	G	T	A	G	T	G	T	T	A	A	T	A	A	T	T	G	T
CX119	HN331_S	H	G	G	C	A	G	A	T	A	C	G	T	T	A	A	A	G	G	G	G	G	G	T	G	A	T	A	A	G	T	T	G	T	A	G	T	G	T	T	A	A	T	A	A	T	T	G	T
[truncated: 12 more columns]
