# Supplementary material for: A Scalable and Robust Chloroplast Genotyping Solution: Development and Application of SNP and InDel Markers in the Maize Chloroplast Genome
Source: Genes (Basel). 2024 Feb 25;15(3):293. doi: 10.3390/genes15030293 (PMC10970264; doi:10.3390/genes15030293)
Supplement: Supplementary file 1 [file genes-15-00293-s001.zip › Table S6.xlsx]

## Sheet: TableS6
No	Sample	CPMSNP01	CPMSNP02	CPMSNP03	CPMSNP04	CPMSNP07	CPMSNP08	CPMSNP09	CPMSNP10	CPMSNP12	CPMSNP16	CPMSNP17	CPMSNP18	CPMSNP19	CPMSNP21	CPMSNP22	CPMSNP26	CPMSNP28	CPMSNP29	CPMSNP30	CPMSNP31	CPMSNP33	CPMSNP37	CPMSNP38	CPMSNP39	CPMSNP40	CPMSNP41	CPMSNP44	CPMSNP45	CPMSNP47	CPMSNP48	CPMSNP49	CPMSNP52	CPMSNP56	CPMSNP57	CPMSNP58	CPMSNP59	CPMSNP60	CPMSNP62	CPMSNP64	CPMSNP65	CPMSNP66	CPMSNP67	CPMSNP69	CPMSNP72	CPMSNP73	CPMSNP74	CPMSNP79	CPMSNP81
1	Zhengdan958	T:T	A:A	C:C	A:A	G:G	C:C	C:C	C:C	T:T	A:A	C:C	T:T	A:A	A:A	A:A	A:A	T:T	G:G	A:A	T:T	T:T	C:C	G:G	A:A	A:A	A:A	A:A	T:T	T:T	T:T	T:T	C:C	A:A	G:G	A:A	G:G	A:A	T:T	A:A	G:G	C:C	A:A	T:T	T:T	T:T	T:T	G:G	G:G
2	Zhengdan958 reciprocal cross hybrid	G:G	G:G	C:C	A:A	G:G	A:A	T:T	A:A	C:C	G:G	T:T	T:T	A:A	A:A	A:A	G:G	G:G	G:G	G:G	G:G	G:G	T:T	G:G	A:A	T:T	A:A	A:A	G:G	T:T	T:T	G:G	T:T	A:A	G:G	T:T	G:G	T:T	T:T	A:A	A:A	T:T	A:A	A:A	T:T	T:T	G:G	T:T	G:G
3	Ludan981	T:T	A:A	C:C	A:A	G:G	C:C	C:C	C:C	T:T	A:A	C:C	T:T	A:A	A:A	A:A	A:A	T:T	G:G	A:A	T:T	T:T	C:C	G:G	A:A	A:A	A:A	A:A	T:T	T:T	T:T	T:T	C:C	A:A	G:G	A:A	G:G	A:A	T:T	A:A	G:G	C:C	A:A	T:T	T:T	T:T	T:T	G:G	G:G
4	Ludan981 reciprocal cross hybrid	G:G	G:G	C:C	A:A	T:T	C:C	C:C	C:C	T:T	G:G	T:T	T:T	C:C	A:A	A:A	A:A	T:T	G:G	G:G	T:T	T:T	C:C	G:G	A:A	T:T	A:A	A:A	T:T	T:T	T:T	T:T	C:C	C:C	G:G	T:T	G:G	A:A	T:T	G:G	G:G	C:C	A:A	A:A	T:T	T:T	G:G	G:G	G:G
5	Jingke968 reciprocal cross hybrid	G:G	G:G	C:C	A:A	T:T	C:C	C:C	C:C	T:T	G:G	T:T	T:T	C:C	A:A	A:A	A:A	T:T	G:G	G:G	T:T	T:T	C:C	G:G	A:A	T:T	A:A	A:A	T:T	T:T	T:T	T:T	C:C	C:C	G:G	T:T	G:G	A:A	T:T	G:G	G:G	C:C	A:A	A:A	T:T	T:T	G:G	G:G	G:G
6	Zhengdan958_C	G:G	G:G	C:C	A:A	G:G	C:C	C:C	C:C	T:T	G:G	T:T	G:G	A:A	A:A	A:A	A:A	T:T	?	G:G	T:T	T:T	C:C	A:A	C:C	T:T	A:A	C:C	T:T	T:T	A:A	T:T	C:C	A:A	A:A	T:T	A:A	A:A	T:T	A:A	G:G	C:C	A:A	A:A	C:C	T:T	G:G	G:G	A:A
7	Xianyu335_C	G:G	G:G	C:C	A:A	G:G	C:C	C:C	C:C	T:T	G:G	T:T	G:G	A:A	A:A	A:A	A:A	T:T	G:G	G:G	T:T	T:T	C:C	A:A	C:C	T:T	A:A	C:C	T:T	T:T	A:A	T:T	C:C	A:A	A:A	T:T	A:A	A:A	T:T	A:A	G:G	C:C	A:A	A:A	C:C	T:T	G:G	G:G	A:A
8	Jingke968_S	G:G	G:G	C:C	A:A	G:G	A:A	T:T	A:A	C:C	G:G	T:T	T:T	A:A	A:A	A:A	G:G	G:G	G:G	G:G	G:G	G:G	T:T	G:G	A:A	T:T	A:A	A:A	G:G	T:T	T:T	G:G	T:T	A:A	G:G	T:T	G:G	T:T	T:T	A:A	A:A	T:T	A:A	A:A	T:T	T:T	G:G	T:T	G:G
9	Jingke968	T:T	A:A	C:C	A:A	G:G	C:C	C:C	C:C	T:T	A:A	C:C	T:T	A:A	A:A	A:A	A:A	T:T	G:G	A:A	T:T	T:T	C:C	G:G	A:A	A:A	A:A	A:A	T:T	T:T	T:T	T:T	C:C	A:A	G:G	A:A	G:G	A:A	T:T	A:A	G:G	C:C	A:A	T:T	T:T	T:T	T:T	G:G	G:G
10	Xianyu335	T:T	A:A	C:C	A:A	G:G	C:C	C:C	C:C	T:T	A:A	C:C	T:T	A:A	A:A	A:A	A:A	T:T	G:G	A:A	T:T	T:T	C:C	G:G	A:A	A:A	A:A	A:A	T:T	T:T	T:T	T:T	C:C	A:A	G:G	A:A	G:G	A:A	T:T	A:A	G:G	C:C	A:A	T:T	T:T	T:T	T:T	G:G	G:G
11	Jingdan28	T:T	A:A	C:C	A:A	G:G	C:C	C:C	C:C	T:T	A:A	C:C	T:T	A:A	A:A	A:A	A:A	T:T	G:G	A:A	T:T	T:T	C:C	G:G	A:A	A:A	A:A	A:A	T:T	T:T	T:T	T:T	C:C	A:A	G:G	A:A	G:G	A:A	T:T	A:A	G:G	C:C	A:A	T:T	T:T	T:T	T:T	G:G	G:G
12	Dongdan60	T:T	A:A	C:C	A:A	G:G	C:C	C:C	C:C	T:T	A:A	C:C	T:T	A:A	A:A	A:A	A:A	T:T	G:G	A:A	T:T	T:T	C:C	G:G	A:A	A:A	A:A	A:A	T:T	T:T	T:T	T:T	C:C	A:A	G:G	A:A	G:G	A:A	T:T	A:A	G:G	C:C	A:A	T:T	T:T	T:T	T:T	G:G	G:G
13	Danyu39	T:T	A:A	C:C	A:A	G:G	C:C	C:C	C:C	T:T	A:A	C:C	T:T	A:A	A:A	A:A	A:A	T:T	G:G	A:A	T:T	T:T	C:C	G:G	A:A	A:A	A:A	A:A	T:T	T:T	T:T	T:T	C:C	A:A	G:G	A:A	G:G	A:A	T:T	A:A	G:G	C:C	A:A	T:T	T:T	T:T	T:T	G:G	G:G
14	Shendan16	G:G	G:G	C:C	A:A	G:G	A:A	T:T	A:A	C:C	G:G	T:T	T:T	A:A	A:A	A:A	G:G	G:G	G:G	G:G	G:G	G:G	T:T	G:G	A:A	T:T	A:A	A:A	G:G	T:T	T:T	G:G	T:T	A:A	G:G	T:T	G:G	T:T	T:T	A:A	A:A	T:T	A:A	A:A	T:T	T:T	G:G	T:T	G:G
15	Shendan10	G:G	G:G	C:C	A:A	G:G	A:A	T:T	A:A	C:C	G:G	T:T	T:T	A:A	A:A	A:A	G:G	G:G	G:G	G:G	G:G	G:G	T:T	G:G	A:A	T:T	A:A	A:A	G:G	T:T	T:T	G:G	T:T	A:A	G:G	T:T	G:G	T:T	T:T	A:A	A:A	T:T	A:A	A:A	T:T	T:T	G:G	T:T	G:G
16	Yedan13	T:T	A:A	C:C	A:A	G:G	C:C	C:C	C:C	T:T	A:A	C:C	T:T	A:A	A:A	A:A	A:A	T:T	G:G	A:A	T:T	T:T	C:C	G:G	A:A	A:A	A:A	A:A	T:T	T:T	T:T	T:T	C:C	A:A	G:G	A:A	G:G	A:A	T:T	A:A	G:G	C:C	A:A	T:T	T:T	T:T	T:T	G:G	G:G
17	Suyunuo5	G:G	A:A	C:C	A:A	G:G	C:C	C:C	C:C	T:T	A:A	C:C	T:T	A:A	C:C	A:A	A:A	T:T	G:G	A:A	T:T	T:T	C:C	G:G	A:A	A:A	A:A	A:A	T:T	T:T	T:T	T:T	C:C	A:A	G:G	A:A	G:G	A:A	T:T	A:A	G:G	C:C	A:A	T:T	T:T	T:T	T:T	G:G	G:G
18	Nongda84	T:T	A:A	C:C	A:A	G:G	C:C	C:C	C:C	T:T	A:A	C:C	T:T	A:A	A:A	A:A	A:A	T:T	G:G	A:A	T:T	T:T	C:C	G:G	A:A	A:A	A:A	A:A	T:T	T:T	T:T	T:T	C:C	A:A	G:G	A:A	G:G	A:A	T:T	A:A	G:G	C:C	A:A	T:T	T:T	T:T	T:T	G:G	G:G
19	Jidan180	T:T	A:A	C:C	A:A	G:G	C:C	C:C	C:C	T:T	A:A	C:C	T:T	A:A	A:A	A:A	A:A	T:T	G:G	A:A	T:T	T:T	C:C	G:G	A:A	A:A	A:A	A:A	T:T	T:T	T:T	T:T	C:C	A:A	G:G	A:A	G:G	A:A	T:T	A:A	G:G	C:C	A:A	T:T	T:T	T:T	T:T	G:G	G:G
20	Jidan209	T:T	A:A	C:C	A:A	G:G	C:C	C:C	C:C	T:T	A:A	C:C	T:T	A:A	A:A	A:A	A:A	T:T	G:G	A:A	T:T	T:T	C:C	G:G	A:A	A:A	A:A	A:A	T:T	T:T	T:T	T:T	C:C	A:A	G:G	A:A	G:G	A:A	T:T	A:A	G:G	C:C	A:A	T:T	T:T	T:T	T:T	G:G	G:G
21	Huidan4	G:G	G:G	C:C	A:A	T:T	C:C	C:C	C:C	T:T	G:G	T:T	T:T	C:C	A:A	A:A	A:A	T:T	G:G	G:G	T:T	T:T	C:C	G:G	A:A	T:T	A:A	A:A	T:T	T:T	T:T	T:T	C:C	A:A	G:G	T:T	G:G	A:A	T:T	G:G	G:G	C:C	A:A	A:A	T:T	T:T	G:G	G:G	G:G
22	Zheng58_C	G:G	G:G	C:C	A:A	G:G	C:C	C:C	C:C	T:T	G:G	T:T	G:G	A:A	A:A	A:A	A:A	T:T	G:G	G:G	T:T	T:T	C:C	A:A	C:C	T:T	A:A	C:C	T:T	T:T	A:A	T:T	C:C	A:A	A:A	T:T	A:A	A:A	T:T	A:A	G:G	C:C	A:A	A:A	C:C	T:T	G:G	G:G	A:A
23	PH6WC_C	G:G	G:G	C:C	A:A	G:G	C:C	C:C	C:C	T:T	G:G	T:T	G:G	A:A	A:A	A:A	A:A	T:T	G:G	G:G	T:T	T:T	C:C	A:A	C:C	T:T	A:A	C:C	T:T	T:T	A:A	T:T	C:C	A:A	A:A	T:T	A:A	A:A	T:T	A:A	G:G	C:C	A:A	A:A	C:C	T:T	G:G	G:G	A:A
24	LH143_M	T:T	A:A	C:C	A:A	G:G	C:C	C:C	C:C	T:T	A:A	C:C	T:T	A:A	A:A	A:A	A:A	T:T	G:G	A:A	T:T	T:T	C:C	G:G	A:A	A:A	A:A	A:A	T:T	T:T	T:T	T:T	C:C	A:A	G:G	A:A	G:G	A:A	T:T	A:A	G:G	C:C	A:A	T:T	T:T	T:T	T:T	G:G	G:G
25	LH143_C	G:G	G:G	C:C	A:A	G:G	C:C	C:C	C:C	T:T	G:G	T:T	G:G	A:A	A:A	A:A	A:A	T:T	G:G	G:G	T:T	T:T	C:C	A:A	C:C	T:T	A:A	C:C	T:T	T:T	A:A	T:T	C:C	A:A	A:A	T:T	A:A	A:A	T:T	A:A	G:G	C:C	A:A	A:A	C:C	T:T	G:G	G:G	A:A
26	LP1CMSHT_C	G:G	G:G	C:C	A:A	G:G	C:C	C:C	C:C	T:T	G:G	T:T	G:G	A:A	A:A	A:A	A:A	T:T	G:G	G:G	T:T	T:T	C:C	A:A	C:C	T:T	A:A	C:C	T:T	T:T	A:A	T:T	C:C	A:A	A:A	T:T	A:A	A:A	T:T	A:A	G:G	C:C	A:A	A:A	C:C	T:T	G:G	G:G	A:A
27	Yvzi87_1_M	T:T	A:A	C:C	A:A	G:G	C:C	C:C	C:C	T:T	A:A	C:C	T:T	A:A	A:A	A:A	A:A	T:T	G:G	A:A	T:T	T:T	C:C	G:G	A:A	A:A	A:A	A:A	T:T	T:T	T:T	T:T	C:C	A:A	G:G	A:A	G:G	A:A	T:T	A:A	G:G	C:C	A:A	T:T	T:T	T:T	T:T	G:G	G:G
28	Yvzi87_1_C	G:G	G:G	C:C	A:A	G:G	C:C	C:C	C:C	T:T	G:G	T:T	G:G	A:A	A:A	A:A	A:A	T:T	G:G	G:G	T:T	T:T	C:C	A:A	C:C	T:T	A:A	C:C	T:T	T:T	A:A	T:T	C:C	A:A	A:A	T:T	A:A	A:A	T:T	A:A	G:G	C:C	A:A	A:A	C:C	T:T	G:G	G:G	A:A
29	Mo17_T	G:G	G:G	?	?	G:G	C:C	C:C	C:C	T:T	G:G	T:T	T:T	A:A	A:A	A:A	A:A	T:T	T:T	G:G	T:T	T:T	C:C	G:G	A:A	T:T	A:A	A:A	T:T	G:G	T:T	T:T	C:C	A:A	G:G	T:T	G:G	A:A	T:T	G:G	G:G	C:C	C:C	A:A	T:T	C:C	G:G	G:G	G:G
30	366	G:G	A:A	C:C	A:A	G:G	C:C	C:C	C:C	T:T	A:A	C:C	T:T	A:A	C:C	A:A	A:A	T:T	G:G	A:A	T:T	T:T	C:C	G:G	A:A	A:A	A:A	A:A	T:T	T:T	T:T	T:T	C:C	A:A	G:G	A:A	G:G	A:A	T:T	A:A	G:G	C:C	A:A	T:T	T:T	T:T	T:T	G:G	G:G
31	444	T:T	A:A	C:C	A:A	G:G	C:C	C:C	C:C	T:T	A:A	C:C	T:T	A:A	A:A	G:G	A:A	T:T	G:G	A:A	T:T	T:T	C:C	G:G	A:A	A:A	A:A	A:A	T:T	T:T	T:T	T:T	C:C	A:A	G:G	A:A	G:G	A:A	T:T	A:A	G:G	C:C	A:A	T:T	T:T	T:T	T:T	G:G	G:G
32	Ye478	T:T	A:A	C:C	A:A	G:G	C:C	C:C	C:C	T:T	A:A	C:C	T:T	A:A	A:A	A:A	A:A	T:T	G:G	A:A	T:T	T:T	C:C	G:G	A:A	A:A	A:A	A:A	T:T	T:T	T:T	T:T	C:C	A:A	G:G	A:A	G:G	A:A	T:T	A:A	G:G	C:C	A:A	T:T	T:T	T:T	T:T	G:G	G:G
33	1145	T:T	A:A	C:C	A:A	G:G	C:C	C:C	C:C	T:T	A:A	C:C	T:T	A:A	A:A	A:A	A:A	T:T	G:G	A:A	T:T	T:T	C:C	G:G	A:A	A:A	T:T	A:A	T:T	T:T	T:T	T:T	C:C	A:A	G:G	A:A	G:G	A:A	T:T	A:A	G:G	C:C	A:A	T:T	T:T	T:T	T:T	G:G	G:G
34	8902	T:T	A:A	C:C	A:A	G:G	C:C	C:C	C:C	T:T	A:A	C:C	T:T	A:A	A:A	A:A	A:A	T:T	G:G	A:A	T:T	T:T	C:C	G:G	A:A	A:A	A:A	A:A	T:T	T:T	T:T	T:T	C:C	A:A	G:G	A:A	G:G	A:A	T:T	A:A	G:G	C:C	A:A	T:T	T:T	T:T	T:T	G:G	G:G
35	543	T:T	A:A	C:C	A:A	G:G	C:C	C:C	C:C	T:T	A:A	C:C	T:T	A:A	A:A	A:A	A:A	T:T	G:G	A:A	T:T	T:T	C:C	G:G	A:A	A:A	A:A	A:A	T:T	T:T	T:T	T:T	C:C	A:A	G:G	A:A	G:G	A:A	T:T	A:A	G:G	C:C	A:A	T:T	T:T	T:T	T:T	G:G	G:G
36	A801	T:T	A:A	C:C	A:A	G:G	C:C	C:C	C:C	T:T	A:A	C:C	T:T	A:A	A:A	A:A	A:A	T:T	G:G	A:A	T:T	T:T	C:C	G:G	A:A	A:A	A:A	A:A	T:T	T:T	T:T	T:T	C:C	A:A	?	A:A	G:G	A:A	T:T	A:A	G:G	C:C	A:A	T:T	T:T	T:T	T:T	G:G	G:G
37	B73	T:T	A:A	C:C	A:A	G:G	C:C	C:C	C:C	T:T	A:A	C:C	T:T	A:A	A:A	A:A	A:A	T:T	G:G	A:A	T:T	T:T	C:C	G:G	A:A	A:A	A:A	A:A	T:T	T:T	T:T	T:T	C:C	A:A	G:G	A:A	G:G	A:A	T:T	A:A	G:G	C:C	A:A	T:T	T:T	T:T	T:T	G:G	G:G
38	C8605_2	T:T	A:A	C:C	A:A	G:G	C:C	C:C	C:C	T:T	A:A	C:C	T:T	A:A	A:A	A:A	A:A	T:T	G:G	A:A	T:T	T:T	C:C	G:G	A:A	A:A	A:A	A:A	T:T	T:T	T:T	T:T	C:C	A:A	G:G	A:A	G:G	A:A	T:T	A:A	G:G	C:C	A:A	T:T	T:T	T:T	T:T	G:G	G:G
39	CA335	G:G	A:A	C:C	A:A	G:G	C:C	C:C	C:C	T:T	A:A	C:C	T:T	A:A	C:C	A:A	A:A	T:T	G:G	A:A	T:T	T:T	C:C	G:G	A:A	T:A	A:A	A:A	T:T	T:T	T:T	T:T	C:C	?	G:G	A:A	G:G	A:A	T:T	A:A	G:G	C:C	A:A	T:T	T:T	T:T	T:T	G:G	G:G
40	Chang72	G:G	G:G	C:C	A:A	G:G	A:A	T:T	A:A	C:C	G:G	T:T	T:T	A:A	A:A	A:A	G:G	G:G	G:G	G:G	G:G	G:G	T:T	G:G	A:A	T:T	A:A	A:A	G:G	T:T	T:T	G:G	T:T	A:A	G:G	T:T	G:G	T:T	T:T	A:A	A:A	T:T	A:A	A:A	T:T	T:T	G:G	T:T	G:G
41	Chang72_DH	G:G	G:G	C:C	A:A	G:G	A:A	T:T	A:A	C:C	G:G	T:T	T:T	A:A	A:A	A:A	G:G	G:G	G:G	G:G	G:G	G:G	T:T	G:G	A:A	T:T	A:A	A:A	G:G	T:T	T:T	G:G	T:T	A:A	G:G	T:T	G:G	T:T	T:T	A:A	A:A	T:T	A:A	A:A	T:T	T:T	G:G	T:T	G:G
42	Cheng18	T:T	A:A	C:C	A:A	G:G	C:C	C:C	C:C	T:T	A:A	C:C	T:T	A:A	A:A	A:A	A:A	T:T	G:G	A:A	T:T	T:T	C:C	G:G	A:A	A:A	A:A	A:A	T:T	T:T	T:T	T:T	C:C	A:A	G:G	A:A	G:G	A:A	T:T	A:A	G:G	C:C	A:A	T:T	T:T	T:T	T:T	G:G	G:G
43	CML162	T:T	A:A	C:C	A:A	G:G	C:C	C:C	C:C	T:T	A:A	C:C	T:T	A:A	A:A	A:A	A:A	T:T	G:G	A:A	T:T	T:T	C:C	G:G	A:A	A:A	T:T	A:A	T:T	T:T	T:T	T:T	C:C	A:A	G:G	A:A	G:G	A:A	T:T	A:A	G:G	C:C	A:A	T:T	T:T	T:T	T:T	G:G	G:G
44	CT019	T:T	A:A	C:C	A:A	G:G	C:C	C:C	C:C	T:T	A:A	C:C	T:T	A:A	A:A	A:A	A:A	T:T	G:G	A:A	T:T	T:T	C:C	G:G	A:A	A:A	A:A	A:A	T:T	T:T	T:T	T:T	C:C	A:A	G:G	A:A	G:G	A:A	T:T	A:A	G:G	C:C	A:A	T:T	T:T	T:T	T:T	G:G	G:G
45	Dan340	G:G	G:G	C:C	A:A	T:T	C:C	C:C	C:C	T:T	G:G	T:T	T:T	C:C	A:A	A:A	A:A	T:T	G:G	G:G	T:T	T:T	C:C	G:G	A:A	T:T	A:A	A:A	T:T	T:T	T:T	T:T	C:C	C:C	G:G	T:T	G:G	A:A	T:T	G:G	G:G	C:C	A:A	A:A	T:T	T:T	G:G	G:G	G:G
46	Dan341	T:T	A:A	C:C	A:A	G:G	C:C	C:C	C:C	T:T	A:A	C:C	T:T	A:A	A:A	A:A	A:A	T:T	G:G	A:A	T:T	T:T	C:C	G:G	A:A	A:A	A:A	A:A	T:T	T:T	T:T	T:T	C:C	A:A	G:G	A:A	G:G	A:A	T:T	A:A	G:G	C:C	A:A	T:T	T:T	T:T	T:T	G:G	G:G
47	Dan598	T:T	A:A	C:C	A:A	G:G	C:C	C:C	C:C	T:T	A:A	C:C	T:T	?	A:A	G:G	A:A	T:T	G:G	A:A	T:T	T:T	C:C	G:G	A:A	A:A	A:A	A:A	T:T	T:T	T:T	T:T	C:C	A:A	G:G	A:A	G:G	A:A	T:T	A:A	G:G	C:C	A:A	T:T	T:T	T:T	T:T	G:G	G:G
48	Dan9046	T:T	A:A	C:C	A:A	G:G	C:C	C:C	C:C	T:T	A:A	C:C	T:T	A:A	A:A	A:A	A:A	T:T	G:G	A:A	T:T	T:T	C:C	G:G	A:A	A:A	A:A	A:A	T:T	T:T	T:T	T:T	C:C	A:A	G:G	A:A	G:G	A:A	T:T	A:A	G:G	C:C	A:A	T:T	T:T	T:T	T:T	G:G	G:G
49	DH65232	T:T	A:A	C:C	A:A	G:G	C:C	C:C	C:C	T:T	A:A	C:C	T:T	A:A	A:A	A:A	A:A	T:T	G:G	A:A	T:T	T:T	C:C	G:G	A:A	A:A	A:A	A:A	T:T	T:T	T:T	T:T	C:C	A:A	G:G	A:A	G:G	A:A	T:T	A:A	G:G	C:C	A:A	T:T	T:T	T:T	T:T	G:G	G:G
50	Donglingbai	G:G	G:G	C:C	A:A	T:T	C:C	C:C	C:C	T:T	G:G	T:T	T:T	C:C	A:A	A:A	A:A	T:T	G:G	G:G	T:T	T:T	C:C	G:G	A:A	T:T	A:A	A:A	T:T	T:T	T:T	T:T	C:C	A:A	G:G	T:T	G:G	A:A	T:T	G:G	G:G	C:C	A:A	A:A	T:T	T:T	G:G	G:G	G:G
51	DHuang212	G:G	G:G	C:C	A:A	T:T	C:C	C:C	C:C	T:T	G:G	T:T	T:T	C:C	A:A	A:A	A:A	T:T	G:G	G:G	T:T	T:T	C:C	G:G	A:A	T:T	A:A	A:A	T:T	T:T	T:T	T:T	C:C	A:A	G:G	T:T	G:G	A:A	T:T	G:G	G:G	C:C	A:A	A:A	T:T	T:T	G:G	G:G	G:G
52	E28	T:T	A:A	C:C	A:A	G:G	C:C	C:C	C:C	T:T	A:A	C:C	T:T	A:A	A:A	A:A	A:A	T:T	G:G	A:A	T:T	T:T	C:C	G:G	A:A	A:A	A:A	A:A	T:T	T:T	T:T	T:T	C:C	A:A	G:G	A:A	G:G	A:A	T:T	A:A	G:G	C:C	A:A	T:T	T:T	T:T	T:T	G:G	G:G
53	F349	T:T	A:A	C:C	A:A	G:G	C:C	C:C	C:C	T:T	A:A	C:C	T:T	A:A	A:A	A:A	A:A	T:T	G:G	A:A	T:T	T:T	C:C	G:G	A:A	A:A	A:A	A:A	T:T	T:T	T:T	T:T	C:C	A:A	G:G	A:A	G:G	A:A	T:T	A:A	G:G	C:C	A:A	T:T	T:T	T:T	T:T	G:G	G:G
54	FC	T:T	A:A	C:C	A:A	G:G	C:C	C:C	C:C	T:T	A:A	C:C	T:T	A:A	A:A	A:A	A:A	T:T	G:G	A:A	T:T	T:T	C:C	G:G	A:A	A:A	A:A	A:A	T:T	T:T	T:T	T:T	C:C	A:A	G:G	A:A	G:G	A:A	G:G	A:A	G:G	C:C	A:A	T:T	T:T	T:T	T:T	G:G	G:G
55	G8289HX_LL	T:T	A:A	C:C	A:A	G:G	C:C	C:C	C:C	T:T	A:A	C:C	T:T	A:A	A:A	A:A	A:A	T:T	G:G	A:A	T:T	T:T	C:C	G:G	A:A	A:A	A:A	A:A	T:T	T:T	T:T	T:T	C:C	A:A	G:G	A:A	G:G	A:A	T:T	A:A	G:G	C:C	A:A	T:T	T:T	T:T	T:T	G:G	G:G
56	Ga504_2	T:T	A:A	C:C	A:A	G:G	C:C	C:C	C:C	T:T	A:A	C:C	T:T	A:A	A:A	A:A	A:A	T:T	G:G	A:A	T:T	T:T	C:C	G:G	A:A	A:A	A:A	A:A	T:T	T:T	T:T	T:T	C:C	A:A	G:G	A:A	G:G	A:A	T:T	A:A	G:G	C:C	A:A	T:T	T:T	T:T	T:T	G:G	G:G
57	GH8062CB_LL_RW	G:G	G:G	C:C	A:A	T:T	C:C	C:C	C:C	T:T	G:G	T:T	T:T	C:C	A:A	A:A	A:A	T:T	G:G	G:G	T:T	T:T	C:C	G:G	A:A	T:T	A:A	A:A	T:T	T:T	T:T	T:T	C:C	A:A	G:G	T:T	G:G	A:A	T:T	G:G	G:G	C:C	A:A	A:A	T:T	T:T	G:G	G:G	G:G
58	H21	G:G	G:G	C:C	A:A	G:G	A:A	T:T	A:A	C:C	G:G	T:T	T:T	A:A	A:A	A:A	G:G	G:G	G:G	G:G	G:G	G:G	T:T	G:G	A:A	T:T	A:A	A:A	G:G	T:T	T:T	G:G	T:T	A:A	G:G	T:T	G:G	T:T	T:T	A:A	A:A	T:T	A:A	A:A	T:T	T:T	G:G	T:T	G:G
59	He344	T:T	A:A	C:C	A:A	G:G	C:C	C:C	C:C	T:T	A:A	C:C	T:T	A:A	A:A	A:A	A:A	T:T	G:G	A:A	T:T	T:T	C:C	G:G	A:A	A:A	A:A	A:A	T:T	T:T	T:T	T:T	C:C	A:A	G:G	A:A	G:G	A:A	T:T	A:A	G:G	C:C	A:A	T:T	T:T	T:T	T:T	G:G	G:G
60	Hengbai522	G:G	G:G	C:C	A:A	T:T	C:C	C:C	C:C	T:T	G:G	T:T	T:T	C:C	A:A	A:A	A:A	T:T	G:G	G:G	T:T	T:T	C:C	G:G	A:A	T:T	A:A	A:A	T:T	T:T	T:T	T:T	C:C	A:A	G:G	T:T	G:G	A:A	T:T	G:G	G:G	C:C	A:A	A:A	T:T	T:T	G:G	G:G	G:G
61	HN035_C	G:G	G:G	C:C	A:A	G:G	C:C	C:C	C:C	T:T	G:G	T:T	G:G	A:A	A:A	A:A	A:A	T:T	G:G	G:G	T:T	T:T	C:C	A:A	C:C	T:T	A:A	C:C	T:T	T:T	A:A	T:T	C:C	A:A	A:A	T:T	A:A	A:A	T:T	A:A	G:G	C:C	A:A	A:A	C:C	T:T	G:G	G:G	A:A
62	HN310_S	G:G	G:G	C:C	A:A	G:G	A:A	T:T	A:A	C:C	G:G	T:T	T:T	A:A	A:A	A:A	G:G	G:G	G:G	G:G	G:G	G:G	T:T	G:G	A:A	T:T	A:A	A:A	G:G	T:T	T:T	G:G	T:T	A:A	G:G	T:T	G:G	T:T	T:T	A:A	A:A	T:T	A:A	A:A	T:T	T:T	G:G	T:T	G:G
63	HN311_S	G:G	G:G	C:C	A:A	G:G	A:A	T:T	A:A	C:C	G:G	T:T	T:T	A:A	A:A	A:A	G:G	G:G	G:G	G:G	G:G	G:G	T:T	G:G	A:A	T:T	A:A	A:A	G:G	T:T	T:T	G:G	T:T	A:A	G:G	T:T	G:G	T:T	T:T	A:A	A:A	T:T	A:A	A:A	T:T	T:T	G:G	T:T	G:G
64	HN33_S	G:G	G:G	C:C	A:A	G:G	A:A	T:T	A:A	C:C	G:G	T:T	T:T	A:A	A:A	A:A	G:G	G:G	G:G	G:G	G:G	G:G	T:T	G:G	A:A	T:T	A:A	A:A	G:G	T:T	T:T	G:G	T:T	A:A	G:G	T:T	G:G	T:T	T:T	A:A	A:A	T:T	A:A	A:A	T:T	T:T	G:G	T:T	G:G
65	HN331_S	G:G	G:G	C:C	A:A	G:G	A:A	T:T	A:A	C:C	G:G	T:T	T:T	A:A	A:A	A:A	G:G	G:G	G:G	G:G	G:G	G:G	T:T	G:G	A:A	T:T	A:A	A:A	G:G	T:T	T:T	G:G	T:T	A:A	G:G	T:T	G:G	T:T	T:T	A:A	A:A	T:T	A:A	A:A	T:T	T:T	G:G	T:T	G:G
66	HNCL301_C	G:G	G:G	C:C	A:A	G:G	C:C	C:C	C:C	T:T	G:G	T:T	G:G	A:A	A:A	A:A	A:A	T:T	G:G	G:G	T:T	T:T	C:C	A:A	C:C	T:T	A:A	C:C	T:T	T:T	A:A	T:T	C:C	A:A	A:A	T:T	A:A	A:A	T:T	A:A	G:G	C:C	A:A	A:A	C:C	T:T	G:G	G:G	A:A
67	HuangC	T:T	A:A	C:C	A:A	G:G	C:C	C:C	C:C	T:T	A:A	C:C	T:T	A:A	A:A	A:A	A:A	T:T	G:G	A:A	T:T	T:T	C:C	G:G	A:A	A:A	A:A	A:A	T:T	T:T	T:T	T:T	C:C	A:A	G:G	A:A	G:G	A:A	T:T	A:A	G:G	C:C	A:A	T:T	T:T	T:T	T:T	G:G	G:G
68	Huangzaosi	G:G	G:G	C:C	A:A	G:G	A:A	T:T	A:A	C:C	G:G	T:T	T:T	A:A	A:A	A:A	G:G	G:G	G:G	G:G	G:G	G:G	T:T	G:G	A:A	T:T	A:A	A:A	G:G	T:T	T:T	G:G	T:T	A:A	G:G	T:T	G:G	T:T	T:T	A:A	A:A	T:T	A:A	A:A	T:T	T:T	G:G	T:T	G:G
69	Huobai	G:G	G:G	C:C	A:A	T:T	C:C	C:C	C:C	T:T	G:G	T:T	T:T	C:C	A:A	A:A	A:A	T:T	G:G	G:G	T:T	T:T	C:C	G:G	A:A	T:T	A:A	A:A	T:T	T:T	T:T	T:T	C:C	A:A	G:G	T:T	G:G	A:A	T:T	G:G	G:G	C:C	A:A	A:A	T:T	T:T	G:G	G:G	G:G
70	JH3372	G:G	G:G	C:C	A:A	T:T	C:C	C:C	C:C	T:T	G:G	T:T	T:T	C:C	A:A	A:A	A:A	T:T	G:G	G:G	T:T	T:T	C:C	G:G	A:A	T:T	A:A	A:A	T:T	T:T	T:T	T:T	C:C	C:C	G:G	T:T	G:G	A:A	T:T	G:G	G:G	C:C	A:A	A:A	T:T	T:T	G:G	G:G	G:G
71	Ji1037	T:T	A:A	C:C	A:A	G:G	C:C	C:C	C:C	T:T	A:A	C:C	T:T	A:A	A:A	A:A	A:A	T:T	G:G	A:A	T:T	T:T	C:C	G:G	A:A	A:A	A:A	A:A	T:T	T:T	T:T	T:T	C:C	A:A	G:G	A:A	G:G	A:A	T:T	A:A	G:G	C:C	A:A	T:T	T:T	T:T	T:T	G:G	G:G
72	Ji846	G:G	A:A	C:C	A:A	G:G	C:C	C:C	C:C	T:T	A:A	C:C	T:T	A:A	C:C	A:A	A:A	T:T	G:G	A:A	T:T	T:T	C:C	G:G	A:A	A:A	A:A	A:A	T:T	T:T	T:T	T:T	C:C	A:A	G:G	A:A	G:G	A:A	T:T	A:A	G:G	C:C	A:A	T:T	T:T	T:T	T:T	G:G	G:G
73	Jing24	G:G	G:G	C:C	A:A	G:G	A:A	T:T	A:A	C:C	G:G	T:T	T:T	A:A	A:A	A:A	G:G	G:G	G:G	G:G	G:G	G:G	T:T	G:G	A:A	T:T	A:A	A:A	G:G	T:T	T:T	G:G	T:T	A:A	G:G	T:T	G:G	T:T	T:T	A:A	A:A	T:T	A:A	A:A	T:T	T:T	G:G	T:T	G:G
74	Jing2416	G:G	G:G	C:C	A:A	G:G	A:A	T:T	A:A	C:C	G:G	T:T	T:T	A:A	A:A	A:A	G:G	G:G	G:G	G:G	G:G	G:G	T:T	G:G	A:A	T:T	A:A	A:A	G:G	T:T	T:T	G:G	T:T	A:A	G:G	T:T	G:G	T:T	T:T	A:A	A:A	T:T	A:A	A:A	T:T	T:T	G:G	T:T	G:G
75	Jing724	T:T	A:A	C:C	A:A	G:G	C:C	C:C	C:C	T:T	A:A	C:C	T:T	A:A	A:A	A:A	A:A	T:T	G:G	A:A	T:T	T:T	C:C	G:G	A:A	A:A	A:A	A:A	T:T	T:T	T:T	T:T	C:C	A:A	G:G	A:A	G:G	A:A	T:T	A:A	G:G	C:C	A:A	T:T	T:T	T:T	T:T	G:G	G:G
76	Jing724_S	G:G	G:G	C:C	A:A	G:G	A:A	T:T	A:A	C:C	G:G	T:T	T:T	A:A	A:A	A:A	G:G	G:G	G:G	G:G	G:G	G:G	T:T	G:G	A:A	T:T	A:A	A:A	G:G	T:T	T:T	G:G	T:T	A:A	G:G	T:T	G:G	T:T	T:T	A:A	A:A	T:T	A:A	A:A	T:T	T:T	G:G	T:T	G:G
77	Jing724_DH	T:T	A:A	C:C	A:A	G:G	C:C	C:C	C:C	T:T	A:A	C:C	T:T	A:A	A:A	A:A	A:A	T:T	G:G	A:A	T:T	T:T	C:C	G:G	A:A	A:A	A:A	A:A	T:T	T:T	T:T	T:T	C:C	A:A	G:G	A:A	G:G	A:A	T:T	A:A	G:G	C:C	A:A	T:T	T:T	T:T	T:T	G:G	G:G
78	Jing89	T:T	A:A	C:C	A:A	G:G	C:C	C:C	C:C	T:T	A:A	C:C	T:T	A:A	A:A	A:A	A:A	T:T	G:G	A:A	T:T	T:T	C:C	G:G	A:A	A:A	A:A	A:A	T:T	T:T	T:T	T:T	C:C	A:A	G:G	A:A	G:G	A:A	T:T	A:A	G:G	C:C	A:A	T:T	T:T	T:T	T:T	G:G	G:G
79	Jing92	G:G	G:G	C:C	?	T:T	C:C	C:C	C:C	T:T	G:G	T:T	?	C:C	A:A	A:A	A:A	T:T	G:G	G:G	T:T	T:T	C:C	G:G	A:A	T:T	A:A	A:A	T:T	T:T	T:T	T:T	C:C	C:C	G:G	T:T	G:G	A:A	G:T	G:G	G:G	C:C	A:A	A:A	T:T	?	G:G	G:G	G:G
80	Jing92_DH	G:G	G:G	C:C	A:A	T:T	C:C	C:C	C:C	T:T	G:G	T:T	T:T	C:C	A:A	A:A	A:A	T:T	G:G	G:G	T:T	T:T	C:C	G:G	A:A	T:T	A:A	A:A	T:T	T:T	T:T	T:T	C:C	C:C	G:G	T:T	G:G	A:A	T:T	G:G	G:G	C:C	A:A	A:A	T:T	T:T	G:G	G:G	G:G
81	Jingkeyou042	T:T	A:A	C:C	A:A	G:G	C:C	C:C	C:C	T:T	A:A	C:C	T:T	A:A	A:A	A:A	A:A	T:T	G:G	A:A	T:T	T:T	C:C	G:G	A:A	A:A	A:A	A:A	T:T	T:T	T:T	T:T	C:C	A:A	G:G	A:A	G:G	A:A	T:T	A:A	G:G	C:C	A:A	T:T	T:T	T:T	T:T	G:G	G:G
82	Jingkeyou043	T:T	A:A	C:C	A:A	G:G	C:C	C:C	C:C	T:T	A:A	C:C	T:T	A:A	A:A	A:A	A:A	T:T	G:G	A:A	T:T	T:T	C:C	G:G	A:A	A:A	A:A	A:A	T:T	?	T:T	T:T	C:C	A:A	G:G	A:A	G:G	A:A	T:T	A:A	G:G	C:C	A:A	T:T	T:T	T:T	T:T	G:G	G:G
83	Jingkeyou046	T:T	A:A	C:C	A:A	G:G	C:C	C:C	C:C	T:T	A:A	C:C	T:T	A:A	A:A	A:A	A:A	T:T	G:G	A:A	T:T	T:T	C:C	G:G	A:A	A:A	A:A	A:A	T:T	T:T	T:T	T:T	C:C	A:A	G:G	A:A	G:G	A:A	T:T	A:A	G:G	C:C	A:A	T:T	T:T	T:T	T:T	G:G	G:G
84	Jingnuo6	T:T	A:A	C:C	A:A	G:G	C:C	C:C	C:C	T:T	A:A	C:C	T:T	A:A	A:A	A:A	A:A	T:T	G:G	A:A	T:T	T:T	C:C	G:G	A:A	A:A	A:A	A:A	T:T	T:T	T:T	T:T	C:C	A:A	G:G	A:A	G:G	A:A	T:T	A:A	G:G	C:C	A:A	T:T	T:T	T:T	T:T	G:G	G:G
85	JN15	T:T	A:A	C:C	A:A	G:G	C:C	C:C	C:C	T:T	A:A	C:C	T:T	A:A	A:A	A:A	A:A	T:T	G:G	A:A	T:T	T:T	C:C	G:G	A:A	A:A	A:A	A:A	T:T	T:T	T:T	T:T	C:C	A:A	G:G	A:A	G:G	A:A	T:T	A:A	G:G	C:C	A:A	T:T	T:T	T:T	T:T	G:G	G:G
86	Xun9058	T:T	A:A	C:C	A:A	G:G	C:C	C:C	C:C	T:T	A:A	C:C	T:T	A:A	A:A	A:A	A:A	T:T	G:G	A:A	T:T	T:T	C:C	G:G	A:A	A:A	A:A	A:A	T:T	T:T	T:T	T:T	C:C	A:A	G:G	A:A	G:G	A:A	T:T	A:A	G:G	C:C	A:A	T:T	T:T	T:T	T:T	G:G	G:G
87	Jun92_8	G:G	G:G	C:C	A:A	G:G	A:A	T:T	A:A	C:C	G:G	T:T	T:T	A:A	A:A	A:A	G:G	G:G	G:G	G:G	G:G	G:G	T:T	G:G	A:A	T:T	A:A	A:A	G:G	T:T	T:T	G:G	T:T	A:A	G:G	T:T	G:G	T:T	T:T	A:A	A:A	T:T	A:A	A:A	T:T	T:T	G:G	T:T	G:G
88	Jun926	G:G	G:G	C:C	A:A	G:G	A:A	T:T	A:A	C:C	G:G	T:T	T:T	A:A	A:A	A:A	G:G	G:G	G:G	G:G	G:G	G:G	T:T	G:G	A:A	T:T	A:A	A:A	G:G	T:T	T:T	G:G	T:T	A:A	G:G	T:T	G:G	T:T	T:T	A:A	A:A	T:T	A:A	A:A	T:T	T:T	G:G	T:T	G:G
89	K10	T:T	A:A	C:C	A:A	G:G	C:C	C:C	C:C	T:T	A:A	C:C	T:T	A:A	A:A	A:A	A:A	T:T	G:G	A:A	T:T	T:T	C:C	G:G	A:A	A:A	A:A	A:A	T:T	T:T	T:T	T:T	C:C	A:A	G:G	A:A	G:G	A:A	T:T	A:A	G:G	C:C	A:A	T:T	T:T	T:T	T:T	G:G	G:G
90	K12	G:G	G:G	C:C	A:A	G:G	A:A	T:T	A:A	C:C	G:G	T:T	T:T	A:A	A:A	A:A	G:G	G:G	G:G	G:G	G:G	G:G	T:T	G:G	A:A	T:T	A:A	A:A	G:G	T:T	?	G:G	T:T	A:A	G:G	T:T	G:G	T:T	T:T	A:A	A:A	T:T	A:A	A:A	T:T	T:T	G:G	T:T	G:G
91	F349_K	T:T	A:A	C:C	A:A	G:G	C:C	C:C	C:C	?	A:A	C:C	T:T	?	A:A	A:A	A:A	?	G:G	A:A	T:T	?	C:C	G:G	A:A	A:A	A:A	A:A	T:T	T:T	T:T	?	C:C	A:A	A:G	?	G:G	A:A	T:T	A:A	G:G	C:C	A:A	T:T	T:T	T:T	?	G:G	G:G
92	P25_K	T:T	A:A	C:C	A:A	G:G	C:C	C:C	C:C	T:T	A:A	C:C	T:T	A:A	A:A	A:A	A:A	T:T	G:G	A:A	T:T	T:T	C:C	G:G	A:A	A:A	A:A	A:A	T:T	T:T	T:T	T:T	C:C	A:A	G:G	A:A	G:G	A:A	T:T	A:A	G:G	C:C	A:A	T:T	T:T	T:T	T:T	G:G	G:G
93	Kl3	T:T	A:A	C:C	A:A	G:G	C:C	C:C	C:C	T:T	A:A	C:C	T:T	A:A	A:A	A:A	A:A	T:T	G:G	A:A	T:T	T:T	C:C	G:G	A:A	A:A	A:A	A:A	T:T	T:T	T:T	T:T	C:C	A:A	G:G	A:A	G:G	A:A	T:T	A:A	G:G	C:C	A:A	T:T	T:T	T:T	T:T	G:G	G:G
94	Kl4	T:T	A:A	C:C	A:A	G:G	C:C	C:C	C:C	T:T	A:A	C:C	T:T	A:A	A:A	A:A	A:A	T:T	G:G	A:A	T:T	T:T	C:C	G:G	A:A	A:A	A:A	A:A	T:T	T:T	T:T	T:T	C:C	A:A	G:G	A:A	G:G	T:T	G:G	A:A	G:G	C:C	A:A	T:T	T:T	T:T	T:T	G:G	G:G
95	KW1A139	T:T	A:A	C:C	A:A	G:G	C:C	C:C	C:C	T:T	A:A	C:C	T:T	A:A	A:A	A:A	A:A	T:T	G:G	A:A	T:T	T:T	C:C	G:G	A:A	A:A	A:A	A:A	T:T	T:T	T:T	T:T	C:C	A:A	G:G	A:A	G:G	A:A	G:G	A:A	G:G	C:C	A:A	T:T	T:T	T:T	T:T	G:G	G:G
96	KWS49	T:T	A:A	C:C	A:A	G:G	C:C	C:C	C:C	T:T	A:A	C:C	T:T	A:A	A:A	A:A	A:A	T:T	G:G	A:A	T:T	T:T	C:C	G:G	A:A	A:A	A:A	A:A	T:T	T:T	T:T	T:T	C:C	A:A	G:G	A:A	G:G	A:A	T:T	A:A	G:G	C:C	A:A	T:T	T:T	T:T	T:T	G:G	G:G
97	Lian87	T:T	A:A	C:C	A:A	G:G	C:C	C:C	C:C	T:T	A:A	C:C	T:T	A:A	A:A	A:A	A:A	T:T	G:G	A:A	T:T	T:T	C:C	G:G	A:A	A:A	A:A	A:A	T:T	T:T	T:T	T:T	C:C	A:A	G:G	A:A	G:G	A:A	T:T	A:A	G:G	?	A:A	T:T	T:T	T:T	T:T	G:G	G:G
98	Longkang11	T:T	A:A	C:C	A:A	G:G	C:C	C:C	C:C	T:T	A:A	C:C	T:T	A:A	A:A	G:G	A:A	T:T	G:G	A:A	T:T	T:T	C:C	G:G	A:A	A:A	A:A	A:A	T:T	T:T	T:T	T:T	C:C	A:A	G:G	A:A	G:G	A:A	T:T	A:A	G:G	C:C	A:A	T:T	T:T	T:T	T:T	G:G	G:G
99	LPMD72	T:T	A:A	C:C	A:A	G:G	C:C	C:C	C:C	T:T	A:A	C:C	T:T	A:A	A:A	A:A	A:A	T:T	G:G	A:A	T:T	T:T	C:C	G:G	A:A	A:A	A:A	A:A	T:T	T:T	T:T	T:T	C:C	A:A	G:G	A:A	G:G	A:A	T:T	A:A	G:G	C:C	A:A	T:T	T:T	T:T	T:T	G:G	G:G
100	Lx9801	G:G	G:G	C:C	A:A	T:T	C:C	C:C	C:C	T:T	G:G	T:T	T:T	C:C	A:A	A:A	A:A	T:T	G:G	G:G	T:T	T:T	C:C	G:G	A:A	T:T	A:A	A:A	T:T	T:T	T:T	T:T	C:C	C:C	G:G	T:T	G:G	A:A	T:T	G:G	G:G	C:C	A:A	A:A	T:T	T:T	G:G	G:G	G:G
101	Mo17	T:T	A:A	C:C	A:A	G:G	C:C	C:C	C:C	T:T	A:A	C:C	T:T	A:A	A:A	A:A	A:A	T:T	G:G	A:A	T:T	T:T	C:C	G:G	A:A	A:A	A:A	A:A	T:T	T:T	T:T	T:T	C:C	A:A	G:G	A:A	G:G	A:A	T:T	A:A	G:G	C:C	A:A	T:T	T:T	T:T	T:T	G:G	G:G
102	Mo17_O2	T:T	A:A	C:C	A:A	G:G	C:C	C:C	C:C	T:T	A:A	C:C	T:T	A:A	A:A	A:A	A:A	T:T	G:G	A:A	T:T	T:T	C:C	G:G	A:A	A:A	A:A	A:A	T:T	T:T	T:T	T:T	C:C	A:A	G:G	A:A	G:G	A:A	T:T	A:A	G:G	C:C	A:A	T:T	T:T	T:T	T:T	G:G	G:G
103	P138	T:T	A:A	C:C	A:A	G:G	C:C	C:C	C:C	T:T	A:A	C:C	T:T	A:A	A:A	A:A	A:A	T:T	G:G	A:A	T:T	T:T	C:C	G:G	A:A	A:A	T:T	A:A	T:T	T:T	T:T	T:T	C:C	A:A	G:G	A:A	G:G	A:A	T:T	A:A	G:G	C:C	A:A	T:T	T:T	T:T	T:T	G:G	G:G
104	P25	T:T	A:A	C:C	A:A	G:G	C:C	C:C	C:C	T:T	A:A	C:C	T:T	A:A	A:A	A:A	A:A	T:T	G:G	A:A	T:T	T:T	C:C	G:G	A:A	A:A	A:A	A:A	T:T	T:T	T:T	T:T	C:C	A:A	G:G	A:A	G:G	A:A	T:T	A:A	G:G	C:C	A:A	T:T	T:T	T:T	T:T	G:G	G:G
105	PH4CV	T:T	A:A	C:C	A:A	G:G	C:C	C:C	C:C	T:T	A:A	C:C	T:T	A:A	A:A	A:A	A:A	T:T	G:G	A:A	T:T	T:T	C:C	G:G	A:A	A:A	A:A	A:A	T:T	T:T	T:T	T:T	C:C	A:A	G:G	A:A	G:G	A:A	T:T	A:A	G:G	C:C	A:A	T:T	T:T	T:T	T:T	G:G	G:G
106	PH6WC	T:T	A:A	C:C	A:A	G:G	C:C	C:C	C:C	T:T	A:A	C:C	T:T	A:A	A:A	A:A	A:A	T:T	G:G	A:A	T:T	T:T	C:C	G:G	A:A	A:A	A:A	A:A	T:T	T:T	T:T	T:T	C:C	A:A	G:G	A:A	G:G	A:A	T:T	A:A	G:G	C:C	A:A	T:T	T:T	T:T	T:T	G:G	G:G
107	PH6WC_DH	T:T	A:A	C:C	A:A	G:G	C:C	C:C	C:C	T:T	A:A	C:C	T:T	A:A	A:A	A:A	A:A	T:T	G:G	A:A	T:T	T:T	C:C	G:G	A:A	A:A	A:A	A:A	T:T	T:T	T:T	T:T	C:C	A:A	G:G	A:A	G:G	A:A	T:T	A:A	G:G	C:C	A:A	T:T	T:T	T:T	T:T	G:G	G:G
108	PHG39	T:T	A:A	C:C	A:A	G:G	C:C	C:C	C:C	T:T	A:A	C:C	T:T	A:A	A:A	A:A	A:A	T:T	G:G	A:A	T:T	T:T	C:C	G:G	A:A	A:A	A:A	A:A	T:T	T:T	T:T	T:T	C:C	A:A	G:G	A:A	G:G	A:A	T:T	A:A	G:G	C:C	A:A	T:T	T:T	T:T	T:T	G:G	G:G
109	PHG42	T:T	A:A	C:C	A:A	G:G	C:C	C:C	C:C	T:T	A:A	C:C	T:T	A:A	A:A	A:A	A:A	T:T	G:G	A:A	T:T	T:T	C:C	G:G	A:A	A:A	A:A	A:A	T:T	T:T	T:T	T:T	C:C	A:A	G:G	A:A	G:G	A:A	T:T	A:A	G:G	C:C	A:A	T:T	T:T	T:T	T:T	G:G	G:G
110	Q1261	G:G	G:G	C:C	A:A	G:G	A:A	T:T	A:A	C:C	G:G	T:T	T:T	A:A	A:A	A:A	G:G	G:G	G:G	G:G	G:G	G:G	T:T	G:G	A:A	T:T	A:A	A:A	G:G	T:T	T:T	G:G	T:T	A:A	G:G	T:T	G:G	T:T	T:T	A:A	A:A	T:T	A:A	A:A	T:T	T:T	G:G	T:T	G:G
111	Qi318	T:T	A:A	C:C	A:A	G:G	C:C	C:C	C:C	T:T	A:A	C:C	T:T	A:A	A:A	A:A	A:A	T:T	G:G	A:A	T:T	T:T	C:C	G:G	A:A	A:A	A:A	A:A	T:T	T:T	T:T	T:T	C:C	A:A	G:G	A:A	G:G	A:A	T:T	A:A	G:G	C:C	A:A	T:T	T:T	T:T	T:T	G:G	G:G
112	Qi319	T:T	A:A	C:C	A:A	G:G	C:C	C:C	C:C	T:T	A:A	C:C	T:T	A:A	A:A	A:A	A:A	T:T	G:G	A:A	T:T	T:T	C:C	G:G	A:A	A:A	A:A	A:A	T:T	T:T	T:T	T:T	C:C	A:A	G:G	A:A	G:G	A:A	T:T	A:A	G:G	C:C	A:A	T:T	T:T	T:T	T:T	G:G	G:G
113	S121	T:T	A:A	C:C	A:A	G:G	C:C	C:C	C:C	T:T	A:A	C:C	T:T	A:A	A:A	A:A	A:A	T:T	G:G	A:A	T:T	T:T	C:C	G:G	A:A	A:A	A:A	A:A	T:T	T:T	T:T	T:T	C:C	A:A	G:G	A:A	G:G	A:A	T:T	A:A	G:G	C:C	A:A	T:T	T:T	T:T	T:T	G:G	G:G
114	S37	G:G	G:G	C:C	A:A	T:T	C:C	C:C	C:C	T:T	G:G	T:T	T:T	C:C	A:A	A:A	A:A	T:T	G:G	G:G	T:T	T:T	C:C	G:G	A:A	T:T	A:A	A:A	T:T	T:T	T:T	T:T	C:C	A:A	G:G	T:T	G:G	A:A	T:T	G:G	G:G	C:C	A:A	A:A	T:T	T:T	G:G	G:G	G:G
115	SH251	T:T	A:A	C:C	A:A	G:G	C:C	C:C	C:C	T:T	A:A	C:C	T:T	A:A	A:A	A:A	A:A	T:T	G:G	A:A	T:T	T:T	C:C	G:G	A:A	A:A	A:A	A:A	T:T	T:T	T:T	T:T	C:C	A:A	G:G	A:A	G:G	A:A	T:T	A:A	G:G	C:C	A:A	T:T	T:T	T:T	T:T	G:G	G:G
116	Shen137	T:T	A:A	C:C	A:A	G:G	C:C	C:C	C:C	T:T	A:A	C:C	T:T	A:A	A:A	A:A	A:A	T:T	G:G	A:A	T:T	T:T	C:C	G:G	A:A	A:A	A:A	A:A	T:T	T:T	T:T	T:T	C:C	A:A	G:G	A:A	G:G	A:A	T:T	A:A	G:G	C:C	A:A	T:T	T:T	T:T	T:T	G:G	G:G
117	Shen5003	T:T	A:A	C:C	A:A	G:G	C:C	C:C	C:C	T:T	A:A	C:C	T:T	A:A	A:A	A:A	A:A	T:T	G:G	A:A	T:T	T:T	C:C	G:G	A:A	A:A	A:A	A:A	T:T	T:T	T:T	T:T	C:C	A:A	G:G	A:A	G:G	A:A	T:T	A:A	G:G	C:C	A:A	T:T	T:T	T:T	T:T	G:G	G:G
118	Shennong92_67	T:T	A:A	C:C	A:A	G:G	C:C	C:C	C:C	T:T	A:A	C:C	T:T	A:A	A:A	A:A	A:A	T:T	G:G	A:A	T:T	T:T	C:C	G:G	A:A	A:A	A:A	A:A	T:T	T:T	T:T	T:T	C:C	A:A	G:G	A:A	G:G	A:A	T:T	A:A	G:G	C:C	A:A	T:T	T:T	T:T	T:T	G:G	G:G
119	Shuangjin_11	T:T	A:A	C:C	A:A	G:G	C:C	C:C	C:C	T:T	A:A	C:C	T:T	A:A	A:A	A:A	A:A	T:T	G:G	A:A	T:T	T:T	C:C	G:G	A:A	A:A	A:A	A:A	T:T	T:T	T:T	T:T	C:C	A:A	G:G	A:A	G:G	A:A	T:T	A:A	G:G	C:C	A:A	T:T	T:T	T:T	T:T	G:G	G:G
120	Si287	T:T	A:A	C:C	A:A	G:G	C:C	C:C	C:C	T:T	A:A	C:C	T:T	A:A	A:A	G:G	A:A	T:T	G:G	A:A	T:T	T:T	C:C	G:G	A:A	A:A	A:A	A:A	T:T	G:T	T:T	T:T	C:C	A:A	G:G	A:A	G:G	A:A	T:T	A:A	G:G	C:C	A:A	T:T	T:T	T:T	T:T	G:G	G:G
121	Sizisi	G:G	G:G	C:C	A:A	G:G	A:A	T:T	A:A	C:C	G:G	T:T	T:T	A:A	A:A	A:A	G:G	G:G	G:G	G:G	G:G	G:G	T:T	G:G	A:A	T:T	A:A	A:A	G:G	T:T	T:T	G:G	T:T	A:A	G:G	T:T	G:G	T:T	T:T	A:A	A:A	T:T	A:A	A:A	T:T	T:T	G:G	T:T	G:G
122	SW1611	G:G	G:G	C:C	A:A	T:T	C:C	C:C	C:C	T:T	G:G	T:T	T:T	C:C	A:A	A:A	A:A	T:T	G:G	G:G	T:T	G:T	C:C	G:G	A:A	T:T	A:A	A:A	T:T	T:T	T:T	T:T	C:C	A:A	G:G	T:T	G:G	A:A	T:T	G:G	G:G	C:C	A:A	A:A	T:T	T:T	G:G	G:G	G:G
123	T877	T:T	A:A	C:C	A:A	G:G	C:C	C:C	C:C	T:T	A:A	C:C	T:T	A:A	A:A	A:A	A:A	T:T	G:G	A:A	T:T	T:T	C:C	G:G	A:A	A:A	A:A	A:A	T:T	T:T	T:T	T:T	C:C	A:A	G:G	A:A	G:G	A:A	T:T	A:A	G:G	C:C	A:A	T:T	T:T	T:T	T:T	G:G	G:G
124	T877_youbian1	T:T	A:A	C:C	A:A	G:G	C:C	C:C	C:C	T:T	A:A	C:C	T:T	A:A	A:A	A:A	A:A	T:T	G:G	A:A	T:T	T:T	C:C	G:G	A:A	A:A	A:A	A:A	T:T	T:T	T:T	T:T	C:C	A:A	G:G	A:A	G:G	A:A	T:T	A:A	G:G	C:C	A:A	T:T	T:T	T:T	T:T	G:G	G:G
125	T877_youbian4	T:T	A:A	C:C	A:A	G:G	C:C	C:C	C:C	T:T	A:A	C:C	T:T	A:A	A:A	A:A	A:A	T:T	G:G	A:A	T:T	T:T	C:C	G:G	A:A	A:A	A:A	A:A	T:T	T:T	T:T	T:T	C:C	A:A	G:G	A:A	G:G	A:A	T:T	A:A	G:G	C:C	A:A	T:T	T:T	T:T	T:T	G:G	G:G
126	Tai16_3	T:T	A:A	C:C	A:A	G:G	C:C	C:C	C:C	T:T	A:A	C:C	T:T	A:A	A:A	A:A	A:A	T:T	G:G	A:A	T:T	T:T	C:C	G:G	A:A	A:A	A:A	A:A	T:T	T:T	T:T	T:T	C:C	A:A	G:G	A:A	G:G	A:A	T:T	A:A	G:G	C:C	A:A	T:T	T:T	T:T	T:T	G:G	G:G
127	Tie7922	T:T	A:A	C:C	A:A	G:G	C:C	C:C	C:C	T:T	A:A	C:C	T:T	A:A	A:A	A:A	A:A	T:T	G:G	A:A	T:T	T:T	C:C	G:G	A:A	A:A	A:A	A:A	T:T	T:T	T:T	T:T	C:C	A:A	G:G	A:A	G:G	A:A	T:T	A:A	G:G	C:C	A:A	T:T	T:T	T:T	T:T	G:G	G:G
128	Tongxi5	T:T	A:A	C:C	A:A	G:G	C:C	C:C	C:C	T:T	A:A	C:C	T:T	A:A	A:A	A:A	A:A	T:T	G:G	A:A	T:T	T:T	C:C	G:G	A:A	A:A	A:A	A:A	T:T	T:T	T:T	T:T	C:C	A:A	G:G	A:A	G:G	A:A	T:T	A:A	G:G	C:C	A:A	T:T	T:T	T:T	T:T	G:G	G:G
129	U8112	T:T	A:A	C:C	A:A	G:G	C:C	C:C	C:C	T:T	A:A	C:C	T:T	A:A	A:A	A:A	A:A	T:T	G:G	A:A	T:T	T:T	C:C	G:G	A:A	A:A	A:A	A:A	T:T	T:T	T:T	T:T	C:C	A:A	G:G	A:A	G:G	A:A	T:T	A:A	G:G	C:C	A:A	T:T	T:T	T:T	T:T	G:G	G:G
130	Wu314	G:G	G:G	C:C	A:A	T:T	C:C	C:C	C:C	T:T	G:G	T:T	T:T	C:C	A:A	A:A	A:A	T:T	G:G	G:G	T:T	T:T	C:C	G:G	A:A	T:T	A:A	A:A	T:T	T:T	T:T	T:T	C:C	A:A	G:G	T:T	G:G	A:A	T:T	G:G	G:G	C:C	A:A	A:A	T:T	T:T	G:G	G:G	G:G
131	X178	T:T	A:A	C:C	A:A	G:G	C:C	C:C	C:C	T:T	A:A	C:C	T:T	A:A	A:A	A:A	A:A	T:T	G:G	A:A	T:T	T:T	C:C	G:G	A:A	A:A	T:T	A:A	T:T	T:T	T:T	T:T	C:C	A:A	G:G	A:A	G:G	A:A	T:T	A:A	G:G	C:C	A:A	T:T	T:T	T:T	T:T	G:G	G:G
132	Ye515	T:T	A:A	C:C	A:A	G:G	C:C	C:C	C:C	T:T	A:A	C:C	T:T	A:A	A:A	A:A	A:A	T:T	G:G	A:A	T:T	T:T	C:C	G:G	A:A	A:A	A:A	A:A	T:T	T:T	T:T	T:T	C:C	A:A	G:G	A:A	G:G	A:A	T:T	A:A	G:G	C:C	A:A	T:T	T:T	T:T	T:T	G:G	G:G
133	Ye52106	G:G	G:G	C:C	A:A	T:T	C:C	C:C	C:C	T:T	G:G	T:T	T:T	C:C	A:A	A:A	A:A	T:T	G:G	G:G	T:T	T:T	C:C	G:G	A:A	T:T	A:A	A:A	T:T	T:T	T:T	T:T	C:C	C:C	G:G	T:T	G:G	A:A	T:T	G:G	G:G	C:C	A:A	A:A	T:T	T:T	G:G	G:G	G:G
134	YML46	G:G	G:G	C:C	A:A	T:T	C:C	C:C	C:C	T:T	G:G	T:T	T:T	C:C	A:A	A:A	A:A	T:T	G:G	G:G	T:T	T:T	C:C	G:G	A:A	T:T	A:A	A:A	T:T	T:T	T:T	T:T	C:C	A:A	G:G	T:T	G:G	A:A	T:T	G:G	G:G	C:C	A:A	A:A	T:T	T:T	G:T	G:G	G:G
135	Yvzi87_1	T:T	A:A	C:C	A:A	G:G	C:C	C:C	C:C	T:T	A:A	C:C	T:T	A:A	A:A	A:A	A:A	T:T	G:G	A:A	T:T	T:T	C:C	G:G	A:A	A:A	A:A	A:A	T:T	T:T	T:T	T:T	C:C	A:A	G:G	A:A	G:G	A:A	T:T	A:A	G:G	C:C	A:A	T:T	T:T	T:T	T:T	G:G	G:G
136	Zheng58	T:T	A:A	C:C	A:A	G:G	C:C	C:C	C:C	T:T	A:A	C:C	T:T	A:A	A:A	A:A	A:A	T:T	G:G	A:A	T:T	T:T	C:C	G:G	A:A	A:A	A:A	A:A	T:T	T:T	T:T	T:T	C:C	A:A	G:G	A:A	G:G	A:A	T:T	A:A	G:G	C:C	A:A	T:T	T:T	T:T	T:T	G:G	G:G
137	Zheng58_DH	T:T	A:A	C:C	A:A	G:G	C:C	C:C	C:C	T:T	A:A	C:C	T:T	A:A	A:A	A:A	A:A	T:T	G:G	A:A	T:T	T:T	C:C	G:G	A:A	A:A	A:A	A:A	T:T	T:T	T:T	T:T	C:C	A:A	G:G	A:A	G:G	A:A	T:T	A:A	G:G	C:C	A:A	T:T	T:T	T:T	T:T	G:G	G:G
138	Zi330	T:T	A:A	C:C	A:A	G:G	C:C	C:C	C:C	T:T	A:A	C:C	T:T	A:A	A:A	G:G	A:A	T:T	G:G	A:A	T:T	T:T	C:C	G:G	A:A	A:A	A:A	A:A	T:T	T:T	T:T	T:T	C:C	A:A	G:G	A:A	G:G	A:A	T:T	A:A	G:G	C:C	A:A	T:T	T:T	T:T	T:T	G:G	G:G
139	Zong3	T:T	A:A	C:C	A:A	G:G	C:C	C:C	C:C	T:T	A:A	C:C	T:T	A:A	A:A	A:A	A:A	T:T	G:G	A:A	T:T	T:T	C:C	G:G	A:A	A:A	A:A	A:A	T:T	T:T	T:T	T:T	C:C	A:A	G:G	A:A	G:G	A:A	T:T	A:A	G:G	C:C	A:A	T:T	T:T	T:T	T:T	G:G	G:G
140	Chang3	G:G	G:G	C:C	A:A	T:T	C:C	C:C	C:C	T:T	G:G	T:T	T:T	C:C	A:A	A:A	A:A	T:T	G:G	G:G	T:T	T:T	C:C	G:G	A:A	T:T	A:A	A:A	T:T	T:T	T:T	T:T	C:C	C:C	G:G	T:T	G:G	A:A	T:T	G:G	G:G	C:C	A:A	A:A	T:T	T:T	G:G	G:G	G:G
141	M54	T:T	A:A	C:C	A:A	G:G	C:C	C:C	C:C	T:T	A:A	C:C	T:T	A:A	A:A	A:A	A:A	T:T	G:G	A:A	T:T	T:T	C:C	G:G	A:A	A:A	A:A	A:A	T:T	T:T	T:T	T:T	C:C	A:A	G:G	A:A	G:G	A:A	T:T	A:A	G:G	C:C	A:A	T:T	T:T	T:T	T:T	G:G	G:G
142	Huangzong721	T:T	A:A	C:C	A:A	G:G	C:C	C:C	C:C	T:T	A:A	C:C	T:T	A:A	A:A	A:A	A:A	T:T	G:G	A:A	T:T	T:T	C:C	G:G	A:A	A:A	A:A	A:A	T:T	T:T	T:T	T:T	C:C	A:A	G:G	A:A	G:G	A:A	T:T	A:A	G:G	C:C	A:A	T:T	T:T	T:T	T:T	G:G	G:G
143	M276	T:T	A:A	C:C	A:A	G:G	C:C	C:C	C:C	T:T	A:A	C:C	T:T	A:A	A:A	G:G	A:A	T:T	G:G	A:A	T:T	T:T	C:C	G:G	A:A	A:A	A:A	A:A	T:T	T:T	T:T	T:T	C:C	A:A	G:G	A:A	G:G	A:A	T:T	A:A	G:G	C:C	A:A	T:T	T:T	T:T	T:T	G:G	G:G
144	B567	T:T	A:A	C:C	A:A	G:G	C:C	C:C	C:C	T:T	A:A	C:C	T:T	A:A	A:A	A:A	A:A	T:T	G:G	A:A	T:T	T:T	C:C	G:G	A:A	A:A	A:A	A:A	T:T	T:T	T:T	T:T	C:C	A:A	G:G	A:A	G:G	A:A	T:T	A:A	G:G	C:C	A:A	T:T	T:T	T:T	T:T	G:G	G:G
145	Zhe7307	T:T	A:A	C:C	A:A	G:G	C:C	C:C	C:C	T:T	A:A	C:C	T:T	A:A	A:A	A:A	A:A	T:T	G:G	A:A	T:T	T:T	C:C	G:G	A:A	A:A	A:A	A:A	T:T	T:T	T:T	T:T	C:C	A:A	G:G	A:A	G:G	T:T	G:G	A:A	G:G	C:C	A:A	T:T	T:T	T:T	T:T	G:G	G:G
146	Feng062	T:T	A:A	C:C	A:A	G:G	C:C	C:C	C:C	T:T	A:A	C:C	T:T	A:A	A:A	A:A	A:A	T:T	G:G	A:A	T:T	T:T	C:C	G:G	A:A	A:A	A:A	A:A	T:T	T:T	T:T	T:T	C:C	A:A	G:G	A:A	G:G	A:A	G:G	A:A	G:G	C:C	A:A	T:T	T:T	T:T	T:T	G:G	G:G
147	Ba816	G:G	G:G	C:C	A:A	T:T	C:C	C:C	C:C	T:T	G:G	T:T	T:T	C:C	A:A	A:A	A:A	T:T	G:G	G:G	T:T	T:T	C:C	G:G	A:A	T:T	A:A	A:A	T:T	T:T	T:T	T:T	C:C	C:C	G:G	T:T	G:G	A:A	T:T	G:G	G:G	C:C	A:A	A:A	T:T	T:T	G:G	G:G	G:G
148	7P255	T:T	A:A	C:C	A:A	G:G	C:C	C:C	C:C	T:T	A:A	C:C	T:T	A:A	A:A	A:A	A:A	T:T	G:G	A:A	T:T	T:T	C:C	G:G	A:A	A:A	A:A	A:A	T:T	T:T	T:T	T:T	C:C	A:A	G:G	A:A	G:G	A:A	T:T	A:A	G:G	C:C	A:A	T:T	T:T	T:T	T:T	G:G	G:G
149	OSL102	G:G	G:G	C:C	A:A	G:G	A:A	T:T	A:A	C:C	G:G	T:T	T:T	A:A	A:A	A:A	G:G	G:G	G:G	G:G	G:G	G:G	T:T	G:G	A:A	T:T	A:A	A:A	G:G	T:T	T:T	G:G	T:T	A:A	G:G	T:T	G:G	T:T	T:T	A:A	A:A	T:T	A:A	A:A	T:T	T:T	G:G	T:T	G:G
150	ZH79	G:G	G:G	C:C	A:A	G:G	A:A	T:T	A:A	C:C	G:G	T:T	T:T	A:A	A:A	A:A	G:G	G:G	G:G	G:G	G:G	G:G	T:T	G:G	A:A	T:T	A:A	A:A	G:G	T:T	T:T	G:G	T:T	A:A	G:G	T:T	G:G	T:T	T:T	A:A	A:A	T:T	A:A	A:A	T:T	T:T	G:G	T:T	G:G
151	Sui707	T:T	A:A	C:C	A:A	G:G	C:C	C:C	C:C	T:T	A:A	C:C	T:T	A:A	A:A	A:A	A:A	T:T	G:G	A:A	T:T	T:T	C:C	G:G	A:A	A:A	A:A	A:A	T:T	T:T	T:T	T:T	C:C	A:A	G:G	A:A	G:G	A:A	T:T	A:A	G:G	C:C	A:A	T:T	T:T	T:T	T:T	G:G	G:G
152	H1675Z	T:T	A:A	C:C	A:A	G:G	C:C	C:C	C:C	T:T	A:A	C:C	T:T	A:A	A:A	G:G	A:A	T:T	G:G	A:A	T:T	T:T	C:C	G:G	A:A	A:A	A:A	A:A	T:T	T:T	T:T	T:T	C:C	A:A	G:G	A:A	G:G	A:A	T:T	A:A	G:G	C:C	A:A	T:T	T:T	T:T	T:T	G:G	G:G
153	CT289	G:G	G:G	C:C	A:A	T:T	C:C	C:C	C:C	T:T	G:G	T:T	T:T	C:C	A:A	A:A	A:A	T:T	G:G	G:G	T:T	T:T	C:C	G:G	A:A	T:T	A:A	A:A	T:T	T:T	T:T	T:T	C:C	C:C	G:G	T:T	G:G	A:A	T:T	G:G	G:G	C:C	A:A	A:A	T:T	T:T	G:G	G:G	G:G
154	D3488Z	T:T	A:A	C:C	A:A	G:G	C:C	C:C	C:C	T:T	A:A	C:C	T:T	A:A	A:A	A:A	A:A	T:T	G:G	A:A	T:T	T:T	C:C	G:G	A:A	A:A	T:T	A:A	T:T	T:T	T:T	T:T	C:C	A:A	G:G	A:A	G:G	A:A	T:T	A:A	G:G	C:C	A:A	T:T	T:T	T:T	T:T	G:G	G:G
155	LD140	G:G	G:G	C:C	A:A	T:T	C:C	C:C	C:C	T:T	G:G	T:T	T:T	C:C	A:A	A:A	A:A	T:T	G:G	G:G	T:T	T:T	C:C	G:G	A:A	T:T	A:A	A:A	T:T	T:T	T:T	T:T	C:C	A:A	G:G	T:T	G:G	A:A	T:T	G:G	G:G	C:C	A:A	A:A	T:T	T:T	G:G	G:G	G:G
156	F170	T:T	A:A	C:C	A:A	G:G	C:C	C:C	C:C	T:T	A:A	C:C	T:T	A:A	A:A	G:G	A:A	T:T	G:G	A:A	T:T	T:T	C:C	G:G	A:A	A:A	A:A	A:A	T:T	T:T	T:T	T:T	C:C	A:A	G:G	A:A	G:G	A:A	T:T	A:A	G:G	C:C	A:A	T:T	T:T	T:T	T:T	G:G	G:G
157	Fengxi96_108	T:T	A:A	C:C	A:A	G:G	C:C	C:C	C:C	T:T	A:A	C:C	T:T	A:A	A:A	A:A	A:A	T:T	G:G	A:A	T:T	T:T	C:C	G:G	A:A	A:A	A:A	A:A	T:T	T:T	T:T	T:T	C:C	A:A	G:G	A:A	G:G	A:A	T:T	A:A	G:G	C:C	A:A	T:T	T:T	T:T	T:T	G:G	G:G
158	T8540	G:G	A:A	C:C	A:A	G:G	C:C	C:C	C:C	T:T	A:A	C:C	T:T	A:A	C:C	A:A	A:A	T:T	G:G	A:A	T:T	T:T	C:C	G:G	A:A	A:A	A:A	A:A	T:T	T:T	T:T	T:T	C:C	A:A	G:G	A:A	G:G	A:A	T:T	A:A	G:G	C:C	A:A	T:T	T:T	T:T	T:T	G:G	G:G
159	TY474	G:G	G:G	C:C	A:A	T:T	C:C	C:C	C:C	T:T	G:G	T:T	T:T	C:C	A:A	A:A	A:A	T:T	G:G	G:G	T:T	T:T	C:C	G:G	A:A	T:T	A:A	A:A	T:T	T:T	T:T	T:T	C:C	C:C	G:G	T:T	G:G	A:A	T:T	G:G	G:G	C:C	A:A	A:A	T:T	T:T	G:G	G:G	G:G
160	TieT0270	T:T	A:A	C:C	A:A	G:G	C:C	C:C	C:C	T:T	A:A	C:C	T:T	A:A	A:A	A:A	A:A	T:T	G:G	A:A	T:T	T:T	C:C	G:G	A:A	A:A	A:A	A:A	T:T	T:T	T:T	T:T	C:C	A:A	G:G	A:A	G:G	A:A	T:T	A:A	G:G	C:C	A:A	T:T	T:T	T:T	T:T	G:G	G:G
161	B02	G:G	G:G	C:C	A:A	G:G	A:A	T:T	A:A	C:C	G:G	T:T	T:T	A:A	A:A	A:A	G:G	G:G	G:G	G:G	G:G	G:G	T:T	G:G	A:A	T:T	A:A	A:A	G:G	T:T	T:T	G:G	T:T	A:A	G:G	T:T	G:G	T:T	T:T	A:A	A:A	T:T	A:A	A:A	T:T	T:T	G:G	T:T	G:G
162	TieD9125	T:T	A:A	C:C	A:A	G:G	C:C	C:C	C:C	T:T	A:A	C:C	T:T	A:A	A:A	A:A	A:A	T:T	G:G	A:A	T:T	T:T	C:C	G:G	A:A	A:A	A:A	A:A	T:T	T:T	T:T	T:T	C:C	A:A	G:G	A:A	G:G	A:A	T:T	A:A	G:G	C:C	A:A	T:T	T:T	T:T	T:T	G:G	G:G
163	DHC4	T:T	A:A	C:C	A:A	G:G	C:C	C:C	C:C	T:T	A:A	C:C	T:T	A:A	A:A	A:A	A:A	T:T	G:G	A:A	T:T	T:T	C:C	G:G	A:A	A:A	A:A	A:A	T:T	T:T	T:T	T:T	C:C	A:A	G:G	A:A	G:G	A:A	T:T	A:A	G:G	C:C	A:A	T:T	T:T	T:T	T:T	G:G	G:G
164	L42082	T:T	A:A	C:C	A:A	G:G	C:C	C:C	C:C	T:T	A:A	C:C	T:T	A:A	A:A	A:A	A:A	T:T	G:G	A:A	T:T	T:T	C:C	G:G	A:A	A:A	A:A	A:A	T:T	T:T	?	T:T	C:C	A:A	G:G	A:A	G:G	A:A	T:T	A:A	G:G	C:C	A:A	T:T	T:T	T:T	T:T	G:G	G:G
165	K519_2	T:T	A:A	C:C	A:A	G:G	C:C	C:C	C:C	T:T	A:A	C:C	T:T	A:A	A:A	A:A	A:A	T:T	G:G	A:A	T:T	T:T	C:C	G:G	A:A	A:A	A:A	A:A	T:T	T:T	T:T	T:T	C:C	A:A	G:G	A:A	G:G	A:A	T:T	A:A	G:G	C:C	A:A	T:T	T:T	T:T	T:T	G:G	G:G
166	Bei711	T:T	A:A	C:C	A:A	G:G	C:C	C:C	C:C	T:T	A:A	C:C	T:T	A:A	A:A	A:A	A:A	T:T	G:G	A:A	T:T	T:T	C:C	G:G	A:A	A:A	A:A	A:A	T:T	T:T	?	T:T	C:C	A:A	G:G	A:A	G:G	A:A	T:T	A:A	G:G	C:C	A:A	T:T	T:T	T:T	T:T	G:G	G:G
167	Dong156	T:T	A:A	C:C	A:A	G:G	C:C	C:C	C:C	T:T	A:A	C:C	T:T	A:A	A:A	A:A	A:A	T:T	G:G	A:A	T:T	T:T	C:C	G:G	A:A	A:A	A:A	A:A	T:T	T:T	T:T	T:T	C:C	A:A	G:G	A:A	G:G	A:A	T:T	A:A	G:G	C:C	A:A	T:T	T:T	?	T:T	G:G	G:G
168	Ji853	G:G	A:A	C:C	A:A	G:G	C:C	C:C	C:C	T:T	A:A	C:C	T:T	A:A	C:C	A:A	A:A	T:T	G:G	A:A	T:T	T:T	C:C	G:G	A:A	A:A	A:A	A:A	T:T	T:T	T:T	T:T	C:C	A:A	G:G	A:A	G:G	A:A	T:T	A:A	G:G	C:C	A:A	T:T	T:T	T:T	T:T	G:G	G:G
169	Shen151	G:G	G:G	C:C	A:A	T:T	C:C	C:C	C:C	T:T	G:G	T:T	T:T	C:C	A:A	A:A	A:A	T:T	G:G	G:G	T:T	T:T	C:C	G:G	A:A	T:T	A:A	A:A	T:T	T:T	T:T	T:T	C:C	C:C	G:G	T:T	G:G	A:A	T:T	G:G	G:G	C:C	A:A	A:A	T:T	T:T	G:G	G:G	G:G
170	Tie9010	T:T	A:A	C:C	A:A	G:G	C:C	C:C	C:C	T:T	A:A	C:C	T:T	A:A	A:A	A:A	A:A	T:T	G:G	A:A	T:T	T:T	C:C	G:G	A:A	A:A	A:A	A:A	T:T	T:T	T:T	T:T	C:C	C:A	?	A:A	G:G	A:A	T:T	A:A	G:G	C:C	A:A	T:T	T:T	T:T	T:T	G:G	G:G
171	Zhenghuangnuo02	T:T	A:A	C:C	A:A	G:G	C:C	C:C	C:C	T:T	A:A	C:C	T:T	A:A	A:A	A:A	A:A	T:T	G:G	A:A	T:T	T:T	C:C	G:G	A:A	A:A	A:A	A:A	T:T	T:T	T:T	T:T	C:C	A:A	G:G	A:A	G:G	A:A	T:T	A:A	G:G	C:C	A:A	T:T	T:T	T:T	T:T	G:G	G:G
172	Zhongyu01	T:T	A:A	C:C	A:A	G:G	C:C	C:C	C:C	T:T	A:A	C:C	T:T	A:A	A:A	A:A	A:A	T:T	G:G	A:A	T:T	T:T	C:C	G:G	A:A	A:A	A:A	A:A	T:T	T:T	T:T	T:T	C:C	A:A	G:G	A:A	G:G	A:A	T:T	A:A	G:G	C:C	A:A	T:T	T:T	T:T	T:T	G:G	G:G
173	DH80	T:T	A:A	C:C	A:A	G:G	C:C	C:C	C:C	T:T	A:A	C:C	T:T	A:A	A:A	A:A	A:A	T:T	G:G	A:A	T:T	T:T	C:C	G:G	A:A	A:A	A:A	A:A	T:T	T:T	T:T	T:T	C:C	A:A	G:G	A:A	G:G	A:A	T:T	A:A	G:G	C:C	A:A	T:T	T:T	T:T	T:T	G:G	G:G
174	DHN101	T:T	A:A	C:C	A:A	G:G	C:C	C:C	C:C	T:T	A:A	C:C	T:T	A:A	A:A	A:A	A:A	T:T	G:G	A:A	T:T	T:T	C:C	G:G	A:A	A:A	A:A	A:A	T:T	T:T	?	T:T	C:C	A:A	G:G	A:A	G:G	A:A	T:T	A:A	G:G	C:C	A:A	T:T	T:T	T:T	T:T	G:G	G:G
175	Zea mays ssp. huehuetenangensis	G:G	G:G	C:C	A:A	G:G	C:C	C:C	C:C	T:T	G:G	T:T	T:T	A:A	A:A	A:A	A:A	T:T	G:G	G:G	T:T	T:T	C:C	G:G	A:A	T:T	A:A	A:A	T:T	T:T	T:T	T:T	C:C	A:A	G:G	T:T	G:G	A:A	T:T	G:G	G:G	C:C	A:A	A:A	T:T	T:T	G:G	G:G	G:G
176	Zea mays ssp. mexicana	G:G	G:G	C:C	A:A	G:G	C:C	C:C	C:C	T:T	G:G	T:T	T:T	C:C	A:A	A:A	A:A	T:T	G:G	G:G	T:T	T:T	C:C	G:G	A:A	T:T	A:A	A:A	T:T	T:T	?	T:T	C:C	A:A	G:G	T:T	G:G	A:A	T:T	G:G	G:G	C:C	A:A	A:A	T:T	T:T	G:G	G:G	G:G
177	Zea mays ssp. parviglumis	G:G	G:G	C:C	A:A	G:G	C:C	C:C	C:C	T:T	G:G	T:T	T:T	A:A	A:A	A:A	A:A	T:T	G:G	G:G	T:T	T:T	C:C	G:G	A:A	T:T	A:A	A:A	T:T	T:T	T:T	T:T	C:C	A:A	G:G	T:T	G:G	A:A	T:T	G:G	G:G	C:C	A:A	A:A	T:T	T:T	G:G	G:G	G:G
[truncated: 11 more columns]
